# Supplementary material for: Rare variants of RNF213 and moyamoya/non-moyamoya intracranial artery stenosis/occlusion disease risk: a meta-analysis and systematic review
Source: Environ Health Prev Med. 2017 Nov 2;22:75. doi: 10.1186/s12199-017-0680-1 (PMC5667490; doi:10.1186/s12199-017-0680-1)
Supplement: Supplementary file 2 — Other rare variants of RNF213 identified in different populations (XLSX 14 kb) [file 12199_2017_680_MOESM2_ESM.xlsx]

## Sheet: RNF213 rare variants
Additional file 2: Table S1: Rare RNF213 variants identified in different populations
Variant	Ethnic	Year	Authors and reference	Case	Control
p.E35K	African American	2015	Shoemaker et al.2015[17]	1/5(1/125)	0/5(0/125)
p.L133M	European Caucasian	2015	Shoemaker et al.2015[17]	1/74(1/125)	0/74(0/125)
p.I209N	European Caucasian	2015	Shoemaker et al.2015[17]	1/74(1/125)	0/74(0/125)
p.G517R	Chinese	2015	Shoemaker et al.2015[17]	1/5(1/125)	0/5(0/125)
p.A529del	European American	2014	Cecci et al. 2014[14]	1/22	0/12
p.P800L	Japanese	2015	Moteki et al. 2015[16]	1/370	0/279
p.T808M	African American	2015	Shoemaker et al.2015[17]	1/5(1/125)	0/5(0/125)
p.R1228G	Chinese	2016	Zhang et al.2016[19]	1/255	0/300
p.H1233R	African American	2015	Shoemaker et al.2015[17]	1/5(1/125)	0/5(0/125)
p.V1469L	African American	2015	Shoemaker et al.2015[17]	1/5(1/125)	0/5(0/125)
p.S1474F	Filipino	2015	Shoemaker et al.2015[17]	1/5(1/125)	0/5(0/125)
p.A1622V	Chinese(Taiwan)	2015	Lee et al. 2015[15]	1/36	0/500
p.R1632Q	European Caucasian	2015	Shoemaker et al.2015[17]	1/74(1/125)	0/74(0/125)
p.T1705K	Japanese	2015	Moteki et al. 2015[16]	1/370	0/279
p.E1707K	Chinese	2016	Zhang et al.2016[19]	1/255	0/300
p.T1727M	Chinese	2016	Zhang et al.2016[19]	29/255	0/300
p.M1739T	chinese	2015	Shoemaker et al.2015[17]	1/5(1/125)	0/5(0/125)	Homozygote
p.M1772T	European Caucasian	2015	Shoemaker et al.2015[17]	1/74(1/125)	0/74(0/125)
p.L1911I	Japanese	2015	Moteki et al. 2015[16]	1/370	0/279
p.A2000T	European Caucasian	2015	Shoemaker et al.2015[17]	1/74(1/125)	0/74(0/125)
p.K2055R	chinese	2015	Shoemaker et al.2015[17]	1/5(1/125)	0/5(0/125)
p.M2060T	African American	2015	Shoemaker et al.2015[17]	1/5(1/125)	0/5(0/125)
p.R2092C	European Caucasian	2015	Shoemaker et al.2015[17]	1/74(2/125)	0/74(0/125)
p.R2092C	Hispanic	2015	Shoemaker et al.2015[17]	1/6(2/125)	0/6(0/125)
p.M2103T	Sri lankan	2015	Shoemaker et al.2015[17]	1/1(1/125)	0/1(0/125)
p.P2107L	Chinese	2016	Zhang et al.2016[19]	1/255	0/300
p.R2135Q *	Hispanic	2015	Shoemaker et al.2015[17]	1/6(1/125)	0/6(0/125)
p.D2253N	Sri lankan	2015	Shoemaker et al.2015[17]	1/1(1/125)	0/1(0/125)
p.I2289T	Sri lankan	2015	Shoemaker et al.2015[17]	1/1(1/125)	0/1(0/125)
p.V2353L	European Caucasian	2015	Shoemaker et al.2015[17]	2/74(2/125)	0/74(0/125)
p.L2356F	Japanese	2015	Moteki et al. 2015[16]	1/370	0/279
p.A2522T	African American	2015	Shoemaker et al.2015[17]	1/5(1/125)	0/5(0/125)
p.K2805T	Sri lankan	2015	Shoemaker et al.2015[17]	1/1(1/125)	0/1(0/125)
p.V2877L	African American	2015	Shoemaker et al.2015[17]	1/5(1/125)	0/5(0/125)
p.N2971Y	Chinese	2016	Zhang et al.2016[19]	1/255	0/300
p.Q3020L	Japanese	2015	Moteki et al. 2015[16]	1/370	0/279
p.E3061K	Chinese	2016	Zhang et al.2016[19]	1/255	0/300
p.Q3082R	Japanese	2015	Moteki et al. 2015[16]	1/370	0/279
p.T3316I	Japanese	2015	Moteki et al. 2015[16]	1/370	0/279
p.G3470R	Chinese	2016	Zhang et al.2016[19]	1/255	0/300
p.R3580W	Chinese	2016	Zhang et al.2016[19]	2/255	0/300
p.I3693L	Chinese	2016	Zhang et al.2016[19]	1/255	0/300
p.M3891V	Japanese	2011	Kamada et al.2011[11]	1/63	0/388
p.M3891V	Japanese	2015	Moteki et al. 2015[16]	1/370	0/279
p.D3899N	Chinese	2016	Zhang et al.2016[19]	1/255	0/300
p.R3922Q	European American	2014	Cecci et al. 2014[14]	2/22	0/12
p.V3933M	Chinese(Taiwan)	2015	Lee et al. 2015[15]	2/36	0/500
p.G3936E	Chinese	2016	Zhang et al.2016[19]	1/255	0/300
p.N3962D	German	2011	Liu et al. 2011[12]	1/42	0/164
p.C3997Y	European American	2014	Cecci et al. 2014[14]	1/22	0/12
p.P4007R	Chinese	2012	Wu et al. 2012[13]	1/170	0/507
p.D4013N	Czech.	2011	Liu et al. 2011[12]	1/8	0/120
p.D4013N	European American	2011	Cecci et al. 2014[14]	1/8 (3/22)	0/120(0/12)
p.D4013N	Chinese	2016	Zhang et al.2016[19]	1/255	0/300
p.H4014T	Chinese	2016	Zhang et al.2016[19]	1/255	0/300
p.R4019C	European American	2014	Cecci et al. 2014[14]	2/22	0/12
p.R4019C	Slovakian and Czech	2016	Kobayashi et al. 2016[28]	1/19	0
p.W4024R	Japanese	2015	Moteki et al. 2015[16]	1/370	0/279
p.E4042K	Slovakian and Czech	2016	Kobayashi et al. 2016[28]	1/19	0
p.A4050V	Chinese	2016	Zhang et al.2016[19]	1/255	0/300
p.R4062Q	German	2011	Liu et al. 2011[12]	1/42	0/164
p.R4062Q	Japanese	2015	Moteki et al. 2015[16]	1/370	0/279
p.R4062Q	Chinese	2016	Zhang et al.2016[19]	1/255	0/300
p.N4066S	Chinese	2016	Zhang et al.2016[19]	1/255	0/300
p.I4076V	Japanese/Filipino	2014	Cecci et al. 2014[14]
p.K4115del	European American	2014	Cecci et al. 2014[14]	1/22	0/12
p.R4131C	Chinese(Taiwan)	2015	Lee et al. 2015[15]	2/36	0/500
p.V4146A	Slovakian and Czech	2016	Kobayashi et al. 2016[28]	1/19	0
p.K4160Q	Chinese	2016	Zhang et al.2016[19]	2/255	0/300
p.D4237E	Hispanic	2014	Cecci et al. 2014[14]	2/2	0/12
p.M4289I	Chinese	2016	Zhang et al.2016[19]	1/255	0/300
p.Q4367L	Chinese	2012	Wu et al. 2012[13]	1/170	0/507
p.S4389G	Chinese	2016	Zhang et al.2016[19]	2/255	0/300
p.V4567M	Japanese	2011	Kamada et al.2011[11]	1/63	0/388
p.T4586P	Chinese	2012	Wu et al. 2012[13]	2/170 (1/170)	0/507
p.P4608S	German	2011	Liu et al. 2011[12]	1/42	0/164
p.L4631V	Chinese	2012	Wu et al. 2012[13]	1/170	0/507
p.D4636N	Japanese	2015	Moteki et al. 2015[16]	1/370	0/279
p.G4640R	Chinese	2016	Zhang et al.2016[19]	1/255	0/300
p.W4677L	Slovakian and Czech	2016	Kobayashi et al. 2016[28]	2/19	0
p.K4732T	Hispanic	2014	Cecci et al. 2014[14]	1/2	0/12
p.E4750K	Japanese	2015	Moteki et al. 2015[16]	2/370	0/279
p.V4765M	Japanese	2011	Kamada et al. 2011[11]	1/63	0/388
p.R4810K	Chinese	2012	Liu et al. 2012[26]		5/587
p.R4810K	Korean	2012	Liu et al. 2012[26]		8/294
p.R4810K	Japanese	2012	Liu et al. 2012[26]		34/1474
p.R4810K	Vietnam	2012	Liu et al. 2012[26]		0/103
p.R4810K	Philippines	2012	Liu et al. 2012[26]		0/50
p.R4810G	Filipino	2015	Shoemaker et al.2015[17]	1/5(1/125)	0/5(0/125)
p.R4810K	Chinese	2016	Zhang et al.2016[19]	1/255	0/300
p.D4863N	Chinese	2011	Liu et al. 2011[12]	1/52	0/150
p.V4884I	Chinese	2016	Zhang et al.2016[19]	2/255	0/300
p.E4917K	Japanese	2015	Moteki et al. 2015[16]	1/370	0/279
p.R4927Q	Japanese	2015	Moteki et al. 2015[16]	2/370	0/279
p.Q4938R	Chinese	2016	Zhang et al.2016[19]	1/255	0/300
p.E4950D	Chinese	2011	Liu et al. 2011[12]	2/52	0/150
p.E4950D	Chinese	2012	Wu et al. 2012[13]	1/170	0/507
p.E4950D	Chinese	2016	Zhang et al.2016[19]	2/255	0/300
p.E4950_F4951ins7	European American	2014	Cecci et al. 2014[14]	1/22	0/12
p.S5012R	Chinese	2016	Zhang et al.2016[19]	2/255	0/300
p.A5021V	Chinese	2011	Liu et al. 2011[12]	2/52	0/150
p.A5021V	Chinese	2012	Wu et al. 2012[13]	1/170	0/507
p.T5037I	Chinese	2016	Zhang et al.2016[19]	1/255	0/300
p.M5136I	Chinese	2012	Wu et al. 2012[13]	1/170	0/507
p.D5160E	Chinese	2011	Liu et al. 2011[12]	1/52	0/150
p.V5163I	European American	2014	Cecci et al. 2014[14]	1/22	0/12
p.E5176G	Chinese	2011	Liu et al. 2011[12]	1/52	0/150
