# Supplementary material for: Rare variants of RNF213 and moyamoya/non-moyamoya intracranial artery stenosis/occlusion disease risk: a meta-analysis and systematic review
Source: Environ Health Prev Med. 2017 Nov 2;22:75. doi: 10.1186/s12199-017-0680-1 (PMC5667490; doi:10.1186/s12199-017-0680-1)
Supplement: Supplementary file 3 — Literature list (XLSX 67 kb) [file 12199_2017_680_MOESM3_ESM.xlsx]

## Sheet: RNF213meta
No	Authors	Title	Published Year	Journal	Included or Excluded	Reasons
1		中国介入心脏病学杂志2000年第8卷索引	2000	中国介入心脏病学杂志	Excluded	Unrelated outcomes
2		2000年第9卷总目录	2000	中国临床药学杂志	Excluded	Unrelated outcomes
3	Shyu HW, Hsu SH, Hsieh-Li HM, Li H	A novel member of the RBCC family, Trif, expressed specifically in the spermatids of mouse testis	2001	Mechanisms of Development	Excluded	Animal study
4	范占炼, 王光文	第七版NRC《奶牛营养需要》2001年已出版	2001	乳业科学与技术	Excluded	Unrelated outcomes
5	刘洁东, 郭晓, 宋巧云, 潘艳梅	十二指肠球部非霍奇金淋巴瘤一例	2001	临床误诊误治	Excluded	Unrelated disease
6	Cools J, Wlodarska I, Somers R, Mentens N, Pedeutour F, Maes B, et al.	Identification of novel fusion partners of ALK, the anaplastic lymphoma kinase, in anaplastic large-cell lymphoma and inflammatory myofibroblastic tumor	2002	Genes Chromosomes & Cancer	Excluded	Unrelated disease
7	Cools J, Wlodarska I, Somers R, Mentens N, Pedeutour F, Maes B, et al.	Identification of novel fusion partners of ALK, the anaplastic lymphoma kinase, in anaplastic large-cell lymphoma and inflammatory myofibroblastic tumor	2002	Genes, chromosomes & cancer		duplicate
8	历建强, 王文宏, 李玉军, 纪祥瑞	β-cat和cyclin D1表达与胰腺癌临床病理学的关系	2002	齐鲁医学杂志	Excluded	Unrelated disease
9	周涛, 陈贤楠, 樊寻梅, 耿荣, 王莹	高频振荡通气结合一氧化氮吸入治疗大鼠急性肺损伤的实验研究	2002	中华儿科杂志	Excluded	Unrelated outcomes
10	吴琳, 黄国英, 林其珊, 邵肖梅, 孙波	新生猪窒息模型的心肌损害的研究	2003	中华儿科杂志	Excluded	Unrelated outcomes
11	周新民, 苗继延, 杨艳, 赵琳, 王新, 徐立, et al.	MARS人工肝治疗急慢性肝功能衰竭48例临床分析	2004	透析与人工器官	Excluded	Unrelated outcomes
12		急性冠脉综合症患者冠状动脉侧支的临床意义	2006	中国临床药理学与治疗学	Excluded	Unrelated disease
13		急性冠脉综合症患者冠状动脉侧支的临床意义	2006	中国临床药理学与治疗学	Excluded	Unrelated outcomes
14	俞发荣, 连秀珍	社会环境压力对中国树鼩血液学和骨髓象指标的影响	2006	中国临床康复	Excluded	Unrelated outcomes
15	钟翔, 秦伟, 樊均明	IgA肾病患者β1,3-半乳糖基转移酶特异性伴侣蛋白Cosmc基因编码区的序列分析	2007	中国组织工程研究与临床康复	Excluded	Unrelated disease
16	Rodriguez-Magadán H, Merino E, Schnabel D, Ramírez L, Lomelí H	Spatial and temporal expression of Zimp7 and Zimp10 PIAS-like proteins in the developing mouse embryo	2008	Gene Expression Patterns	Excluded	Animal study
17	Li B	Reliability of clades and taxonomical congruence - Application to the phylogeny of acanthomorph teleosts	2009	Cybium	Excluded	Unrelated outcomes
18	Li B, Dettai A, Cruaud C, Couloux A, Desoutter-Meniger M, Lecointre G	RNF213, a new nuclear marker for acanthomorph phylogeny	2009	Molecular Phylogenetics And Evolution	Excluded	Unrelated outcomes
19	Li B, Dettai A, Cruaud C, Couloux A, Desoutter-Meniger M, Lecointre G	RNF213, a new nuclear marker for acanthomorph phylogeny	2009	Mol Phylogenet Evol		duplicate
20	Li B, Dettaï A, Cruaud C, Couloux A, Desoutter-Meniger M, Lecointre G	RNF213, a new nuclear marker for acanthomorph phylogeny	2009	Molecular Phylogenetics and Evolution		duplicate
21	虞伟, 陆康妍, 房国祥, 贾丽, 李晓军, 武建国	抗Ⅱ型胶原短肽(260-272)抗体ELISA测定方法的建立与初步应用	2009	中国实验诊断学	Excluded	Unrelated outcomes
22	袁振才	高原移居者返平原后血液学变化观察	2009	环境与健康杂志	Excluded	Unrelated outcomes
23	张文远, 姜伟炜	白头翁醇提物对大鼠结肠炎肠黏膜上皮细胞紧密连接蛋白的保护作用	2009	世界华人消化杂志	Excluded	Unrelated outcomes
24	Ott H, Wiederholt T, Andresen Bergström M, Heise R, Skazik C, Czaja K, et al.	High-resolution transcriptional profiling of chemical-stimulated dendritic cells identifies immunogenic contact allergens, but not prohaptens	2010	Skin Pharmacology and Physiology	Excluded	Unrelated outcomes
25	Williams R	The year's successes in failure: Circulation research takes a look at the key research developments of 2009 that are providing hope in the field of heart failure	2010	Circulation Research	Excluded	Unrelated outcomes
26	黄鹤卿, 穆荣, 刘霞, 王世瑶, 李忆农, 栗占国	白细胞介素-33的测定及其与早期类风湿关节炎相关性的研究	2010	中华风湿病学杂志	Excluded	Unrelated outcomes
27	Chereshnev IA, Radchenko OA, Petrovskaya AV	The taxonomic status and relationships of stichaeid fish of the Opisthocentrus, Pholidapus, and Askoldia Genera (Perciformes: Stichaeidae)	2011	Russian Journal Of Marine Biology	Excluded	Unrelated outcomes
28	Chereshnev IA, Radchenko OA, Petrovskaya AV	Taxonomic status and relationships of stichaeid fish of the genera Opisthocentrus, Pholidapus and Askoldia (Perciformes: Stichaeidae)	2011	Biologiya Morya-Marine Biology		duplicate
29	Kamada F, Aoki Y, Narisawa A, Abe Y, Komatsuzaki S, Kikuchi A, et al.	A genome-wide association study identifies RNF213 as the first Moyamoya disease gene	2011	Journal of Human Genetics	Included
30	Kamada F, Aoki Y, Narisawa A, Abe Y, Komatsuzaki S, Kikuchi A, et al.	A genome-wide association study identifies RNF213 as the first Moyamoya disease gene	2011	Journal Of Human Genetics		duplicate
31	Kamada F, Aoki Y, Narisawa A, Abe Y, Komatsuzaki S, Kikuchi A, et al.	A genome-wide association study identifies RNF213 as the first Moyamoya disease gene	2011	J Hum Genet		duplicate
32	Krill-Burger JM, Lyons MA, Sciulli CM, Kelly LA, Bastacky SI, Dhir R, et al.	Copy number variations among renal cell neoplasms exhibit heterogenity across subtypes, homogeneity within subtypes and correlated changes in transcriptional profiles	2011	Laboratory Investigation	Excluded	Unrelated outcomes
33	Krill-Burger JM, Lyons MA, Sciulli CM, Kelly LA, Bastacky SI, Dhir R, et al.	Copy Number Variations among Renal Cell Neoplasms Exhibit Heterogenity Across Subtypes, Homogeneity within Subtypes and Correlated Changes in Transcriptional Profiles	2011	Modern Pathology		duplicate
34	Liu W, Morito D, Takashima S, Mineharu Y, Kobayashi H, Hitomi T, et al.	Identification of RNF213 as a susceptibility gene for moyamoya disease and its possible role in vascular development	2011	PLoS One	Included
35	Liu W, Morito D, Takashima S, Mineharu Y, Kobayashi H, Hitomi T, et al.	Identification of RNF213 as a susceptibility gene for moyamoya disease and its possible role in vascular development	2011	PLoS ONE		duplicate
36	Liu W, Morito D, Takashima S, Mineharu Y, Kobayashi H, Hitomi T, et al.	Identification of RNF213 as a Susceptibility Gene for Moyamoya Disease and Its Possible Role in Vascular Development	2011	Plos One		duplicate
37	Thacker CE, Roje DM	Phylogeny of Gobiidae and identification of gobiid lineages	2011	Systematics And Biodiversity	Excluded	Unrelated outcomes
38	丁凤菲, 王伟	缺血性脑卒中的基因背景研究	2011	神经损伤与功能重建	Excluded	Review
39	郭瑞霞, 张瑞芳, 王新燕, 史惠蓉, 乔玉环	信号传导通路抑制剂PD98059和LY294002对子宫内膜癌细胞和裸鼠移植瘤的抑制作用	2011	中华妇产科杂志	Excluded	Unrelated disease
40	孟斌, 高宏生, 王心, 李国良, 赵化冰, 李雅潇, et al.	某职业人群体格发育及能量、蛋白质、脂肪来源构成分析	2011	武警医学院学报	Excluded	Unrelated outcomes
41	谭小林, 任兴军, 王开正, 杨成虎, 冯峰, 胡琼英, et al.	食管癌血清差异蛋白质组测定结果分析	2011	重庆医学	Excluded	Unrelated disease
42	张帅	酶法同型半胱氨酸和超敏C-反应蛋白在冠心病中的应用	2011	中国医药指南	Excluded	Unrelated outcomes
43	Chu AY, Guilianini F, Barratt BJ, Nyberg F, Chasman DI, Ridker PM	Genome-wide association study evaluating genetic determinants of rosuvastatin effects on Lp-PLA2 mass and activity	2012	Circulation	Excluded	Unrelated gene
44	Forde N, Duffy GB, McGettigan PA, Browne JA, Mehta JP, Kelly AK, et al.	Evidence for an early endometrial response to pregnancy in cattle: both dependent upon and independent of interferon tau	2012	Physiol Genomics	Excluded	Unrelated outcomes
45	Forde N, Duffy GB, McGettigan PA, Browne JA, Mehta JP, Kelly AK, et al.	Evidence for an early endometrial response to pregnancy in cattle: Both dependent upon and independent of interferon tau	2012	Physiological Genomics		duplicate
46	Forde N, Duffy GB, McGettigan PA, Browne JA, Mehta JP, Kelly AK, et al.	Evidence for an early endometrial response to pregnancy in cattle: both dependent upon and independent of interferon tau	2012	Physiological Genomics		duplicate
47	Koizumi A, Kobayashi H, Hitomi T	Genes associated with moyamoya syndrome and disease	2012	Neurological Surgery	Excluded	Review
48	Koizumi A, Kobayashi H, Hitomi T	Genes associated with moyamoya syndrome and disease	2012	No shinkei geka Neurological surgery		duplicate
49	Koizumi A, Kobayashi H, Hitomi T	Genes associated with moyamoya syndrome and disease	2012	No Shinkei Geka		duplicate
50	Lehnert S, Jesse S, Rist W, Steinacker P, Soininen H, Herukka SK, et al.	ITRAQ and multiple reaction monitoring as proteomic tools for biomarker search in cerebrospinal fluid of patients with Parkinson's disease dementia	2012	Experimental Neurology	Excluded	Unrelated disease
51	Lit L, Sharp FR, Bertoglio K, Stamova B, Ander BP, Sossong AD, et al.	Gene expression in blood is associated with risperidone response in children with autism spectrum disorders	2012	Pharmacogenomics Journal	Excluded	Unrelated disease
52	Lit L, Sharp FR, Bertoglio K, Stamova B, Ander BP, Sossong AD, et al.	Gene expression in blood is associated with risperidone response in children with autism spectrum disorders	2012	Pharmacogenomics Journal		duplicate
53	Lit L, Sharp FR, Bertoglio K, Stamova B, Ander BP, Sossong AD, et al.	Gene expression in blood is associated with risperidone response in children with autism spectrum disorders	2012	The pharmacogenomics journal		duplicate
54	Liu W, Hitomi T, Kobayashi H, Harada KH, Koizumi A	Distribution of Moyamoya Disease Susceptibility Polymorphism p.R4810K in RNF213 in East and Southeast Asian Populations	2012	Neurologia Medico-Chirurgica	Excluded	General population study (East Asian)
55	Liu W, Hitomi T, Kobayashi H, Harada KH, Koizumi A	Distribution of Moyamoya Disease Susceptibility Polymorphism p.R4810K in RNF213 in East and Southeast Asian Populations	2012	Neurologia Medico-Chirurgica		duplicate
56	Liu W, Hitomi T, Kobayashi H, Harada KH, Koizumi A	Distribution of moyamoya disease susceptibility polymorphism p.R4810K in RNF213 in East and Southeast Asian populations	2012	Neurol Med Chir (Tokyo)		duplicate
57	Mao S, Souza AL, Goodrich RJ, Krawetz SA	Identification of artifactual microarray probe signals constantly present in multiple sample types	2012	Biotechniques	Excluded	Unrelated outcomes
58	Miyatake S, Miyake N, Touho H, Nishimura-Tadaki A, Kondo Y, Okada I, et al.	Homozygous c.14576G>A variant of RNF213 predicts early-onset and severe form of moyamoya disease	2012	Neurology	Included
59	Miyatake S, Miyake N, Touho H, Nishimura-Tadaki A, Kondo Y, Okada I, et al.	Homozygous c.14576G > A variant of RNF213 predicts early-onset and severe form of moyamoya disease	2012	Neurology		duplicate
60	Miyatake S, Miyake N, Touho H, Nishimura-Tadaki A, Kondo Y, Okada I, et al.	Homozygous c.14576G>A variant of RNF213 predicts early-onset and severe form of moyamoya disease	2012	Neurology		duplicate
61	Miyatake S, Touho H, Miyake N, Ohba C, Doi H, Saitsu H, et al.	Sibling cases of moyamoya disease having homozygous and heterozygous c.14576G>A variant in RNF213 showed varying clinical course and severity	2012	Journal of Human Genetics	Excluded	Case report
62	Miyatake S, Touho H, Miyake N, Ohba C, Doi H, Saitsu H, et al.	Sibling cases of moyamoya disease having homozygous and heterozygous c.14576G > A variant in RNF213 showed varying clinical course and severity	2012	Journal Of Human Genetics		duplicate
63	Miyatake S, Touho H, Miyake N, Ohba C, Doi H, Saitsu H, et al.	Sibling cases of moyamoya disease having homozygous and heterozygous c.14576G>A variant in RNF213 showed varying clinical course and severity	2012	J Hum Genet		duplicate
64	Miyawaki S, Imai H, Takayanagi S, Mukasa A, Nakatomi H, Saito N	Identification of a genetic variant common to moyamoya disease and intracranial major artery stenosis/occlusion	2012	Stroke	Included
65	Miyawaki S, Imai H, Takayanagi S, Mukasa A, Nakatomi H, Saito N	Identification of a Genetic Variant Common to Moyamoya Disease and Intracranial Major Artery Stenosis/Occlusion	2012	Stroke		duplicate
66	Miyawaki S, Imai H, Takayanagi S, Mukasa A, Nakatomi H, Saito N	Identification of a genetic variant common to moyamoya disease and intracranial major artery stenosis/occlusion	2012	Stroke		duplicate
67	Nzwalo HJS, Santos V, Ferreira F, Mendon¸a C	Familiar moyamoya with atypical sytemic malformations	2012	Cerebrovascular Diseases	Excluded	Case report
68	Radchenko OA, Chereshnev IA, Petrovskaia AV	Position of the genera Lycenchelys gill and Lycodapus gilbert in the family Zoarcidae (Perciformes: Zoarcoidei) inferred from molecular genetic analysis	2012	Genetika	Excluded	Unrelated outcomes
69	Radchenko OA, Chereshnev IA, Petrovskaia AV	Position of the genera Lycenchelys gill and Lycodapus gilbert in the family Zoarcidae (Perciformes: Zoarcoidei) inferred from molecular genetic analysis	2012	Genetika		duplicate
70	Radchenko OA, Chereshnev IA, Petrovskaya AV	Position of the genera Lycenchelys Gill and Lycodapus Gilbert in the family zoarcidae (Perciformes: Zoarcoidei) inferred from molecular genetic analysis	2012	Russian Journal of Genetics		duplicate
71	Radchenko OA, Chereshnev IA, Petrovskaya AV	Position of the Genera Lycenchelys Gill and Lycodapus Gilbert in the Family Zoarcidae (Perciformes: Zoarcoidei) Inferred from Molecular Genetic Analysis	2012	Russian Journal Of Genetics		duplicate
72	Rajkumar A, Christensen JH, Jacobsen I, Pallesen J, Demontis D, Grove J, et al.	Analysis of chromosomal translocation breakpoints and genetic association reveals novel candidate genes for bipolar disorder	2012	Acta Neuropsychiatrica	Excluded	Unrelated disease
73	Wang X, Huang X, Zhang M, Zhang Z, Liu W, Ni G, et al.	The association between c.14576G>A polymorphism of RNF213 gene and the genetic susceptibility of adult moyamoya disease in Chinese Han population	2012	Cerebrovascular Diseases	Excluded	Overlapped with No.106
74	Wang X, Huang X, Zhang M, Zhang Z, Liu W, Ni G, et al.	The Association between c. 14576G > A Polymorphism of RNF213 Gene and the Genetic Susceptibility of Adult Moyamoya Disease in Chinese Han Population	2012	Cerebrovascular Diseases		duplicate
75	Weterman MAJ, Sorrentino V, Kasher PR, Jakobs ME, van Engelen BGM, Fluiter K, et al.	A frameshift mutation in LRSAM1 is responsible for a dominant hereditary polyneuropathy	2012	Human Molecular Genetics	Excluded	Unrelated gene
76	Wu Z, Jiang H, Zhang L, Xu X, Zhang X, Kang Z, et al.	Molecular Analysis of RNF213 Gene for Moyamoya Disease in the Chinese Han Population	2012	PLoS ONE	Included
77	Wu Z, Jiang H, Zhang L, Xu X, Zhang X, Kang Z, et al.	Molecular Analysis of RNF213 Gene for Moyamoya Disease in the Chinese Han Population	2012	Plos One		duplicate
78	Wu Z, Jiang H, Zhang L, Xu X, Zhang X, Kang Z, et al.	Molecular analysis of RNF213 gene for moyamoya disease in the Chinese Han population	2012	PLoS One		duplicate
79	刘超, 胡国华	Moyamoya病的遗传学研究进展	2012	中国老年学杂志	Excluded	Review
80	吕秋杰, 张爱梅, 李宪章, 李俊	鲁西南地区103例烟雾病患者病因分析	2012	山东医药	Excluded	Unrelated outcomes
81	吕秋杰, 张爱梅, 李宪章, 李俊	鲁西南地区烟雾病临床特点分析	2012	中华脑血管病杂志(电子版)	Excluded	Unrelated outcomes
82	申伟, 杭春华	烟雾状血管病外科治疗进展	2012	中华临床医师杂志(电子版)	Excluded	Review
83	刘金荣, 彭芸, 杨海明, 李惠民, 赵顺英, 江载芳	难治性肺炎支原体肺炎的表现特征和判断指标探讨	2012	中华儿科杂志	Excluded	Review
84	鲁平, 鲁豫, 张云	中老年糖尿病患者抑郁状态与循环炎症指标及血管弹性的关系	2012	中华老年医学杂志	Excluded	Unrelated outcomes
85	Chereshnev IA, Radchenko OA, Petrovskaya AV	Relationships and position of the taxa of the subfamily Xiphisterinae in the system of the suborder Zoarcoidei (Perciformes)	2013	Russian Journal Of Marine Biology	Excluded	Unrelated outcomes
86	Chereshnev IA, Radchenko OA, Petrovskaya AV	Relationships and position of the taxa of the subfamily Xiphisterinae in the system of the suborder Zoarcoidei (Perciformes)	2013	Biologiya morya		duplicate
87	Clelland CL, Read LL, Panek LJ, Nadrich RH, Bancroft C, Clelland JD	Utilization of Never-Medicated Bipolar Disorder Patients towards Development and Validation of a Peripheral Biomarker Profile	2013	PLoS ONE	Excluded	Unrelated disease
88	Clelland CL, Read LL, Panek LJ, Nadrich RH, Bancroft C, Clelland JD	Utilization of Never-Medicated Bipolar Disorder Patients towards Development and Validation of a Peripheral Biomarker Profile	2013	Plos One		duplicate
89	Fujimura M, Tominaga T	Issues in moyamoya disease: Consideration for its intrinsic physiologi-cal reorganization system	2013	Japanese Journal of Neurosurgery	Excluded	Review
90	Hitomi T, Habu T, Kobayashi H, Okuda H, Harada KH, Osafune K, et al.	The moyamoya disease susceptibility variant RNF213 R4810K (rs112735431) induces genomic instability by mitotic abnormality	2013	Biochemical and Biophysical Research Communications	Excluded	Mechanism study
91	Hitomi T, Habu T, Kobayashi H, Okuda H, Harada KH, Osafune K, et al.	Downregulation of Securin by the variant RNF213 R4810K(rs112735431, G>A) reduces angiogenic activity of induced pluripotent stem cell-derived vascular endothelial cells from moyamoya patients	2013	Biochemical and Biophysical Research Communications	Excluded	Mechanism study
92	Hitomi T, Habu T, Kobayashi H, Okuda H, Harada KH, Osafune K, et al.	The moyamoya disease susceptibility variant RNF213 R4810K (rs112735431) induces genomic instability by mitotic abnormality	2013	Biochemical And Biophysical Research Communications		duplicate
93	Hitomi T, Habu T, Kobayashi H, Okuda H, Harada KH, Osafune K, et al.	Downregulation of Securin by the variant RNF213 R4810K (rs112735431, G > A) reduces angiogenic activity of induced pluripotent stem cell-derived vascular endothelial cells from moyamoya patients	2013	Biochemical And Biophysical Research Communications		duplicate
94	Hitomi T, Habu T, Kobayashi H, Okuda H, Harada KH, Osafune K, et al.	The moyamoya disease susceptibility variant RNF213 R4810K (rs112735431) induces genomic instability by mitotic abnormality	2013	Biochem Biophys Res Commun		duplicate
95	Hitomi T, Habu T, Kobayashi H, Okuda H, Harada KH, Osafune K, et al.	Downregulation of Securin by the variant RNF213 R4810K (rs112735431, G>A) reduces angiogenic activity of induced pluripotent stem cell-derived vascular endothelial cells from moyamoya patients	2013	Biochem Biophys Res Commun		duplicate
96	Huang F, Xiao H, Sun BL, Yang RG	Characterization of TRIM62 as a RING finger E3 ubiquitin ligase and its subcellular localization	2013	Biochemical and Biophysical Research Communications	Excluded	Unrelated gene
97	Jalali A, Bainbridge M, Jhangiani S, Plon SE, Armstrong G, Bernstein J, et al.	Chromosome 17Q linkage sequencing in familial glioma: A report from the gliogene consortium	2013	Neuro-Oncology	Excluded	Case report
98	Kapoor S	The genetics of moyamoya disease: Recent insights into the pathogenesis of the disease	2013	Neurosurgery	Excluded	Review
99	Kapoor S	The Genetics of Moyamoya Disease: Recent Insights Into the Pathogenesis of the Disease	2013	Neurosurgery		duplicate
100	Kobayashi H, Yamazaki S, Takashima S, Liu W, Okuda H, Yan J, et al.	Ablation of Rnf213 retards progression of diabetes in the Akita mouse	2013	Biochemical and Biophysical Research Communications	Excluded	Animal study
101	Kobayashi H, Yamazaki S, Takashima S, Liu W, Okuda H, Yan J, et al.	Ablation of Rnf213 retards progression of diabetes in the Akita mouse	2013	Biochemical And Biophysical Research Communications		duplicate
102	Kobayashi H, Yamazaki S, Takashima S, Liu W, Okuda H, Yan J, et al.	Ablation of Rnf213 retards progression of diabetes in the Akita mouse	2013	Biochem Biophys Res Commun		duplicate
103	Koizumi A, Kobayashi H, Liu W, Fujii Y, Senevirathna ST, Nanayakkara S, et al.	P.R4810K, a polymorphism of RNF213, the susceptibility gene for moyamoya disease, is associated with blood pressure	2013	Environ Health Prev Med	Excluded	Unrelated disease
104	Koizumi A, Kobayashi H, Liu W, Fujii Y, Senevirathna STMLD, Nanayakkara S, et al.	P.R4810K, a polymorphism of RNF213, the susceptibility gene for moyamoya disease, is associated with blood pressure	2013	Environmental Health and Preventive Medicine		duplicate
105	Koizumi A, Kobayashi H, Liu W, Fujii Y, Senevirathna STMLD, Nanayakkara S, et al.	P.R4810K, a polymorphism of RNF213, the susceptibility gene for moyamoya disease, is associated with blood pressure	2013	Environmental Health And Preventive Medicine		duplicate
106	Krueck NC, Tibbetts IR, Ward RD, Johnson JW, Loh WKW, Ovenden JR	Multi-gene barcoding to discriminate sibling species within a morphologically difficult fish genus (Sillago)	2013	Fisheries Research	Excluded	Unrelated outcomes
107	Kwon YE, Bae SJ, Kim M, Seol JH	SUMOylation negatively regulates the stability of CHFR tumor suppressor	2013	Biochemical and Biophysical Research Communications	Excluded	Unrelated gene
108	Kwun HJ, Kim J-K	Molecular phylogeny and new classification of the genera Eulophias and Zoarchias (PISCES, Zoarcoidei)	2013	Molecular Phylogenetics And Evolution	Excluded	Unrelated outcomes
109	Kwun HJ, Kim JK	Molecular phylogeny and new classification of the genera Eulophias and Zoarchias (PISCES, Zoarcoidei)	2013	Molecular Phylogenetics and Evolution		duplicate
110	Kwun HJ, Kim JK	Molecular phylogeny and new classification of the genera Eulophias and Zoarchias (PISCES, Zoarcoidei)	2013	Mol Phylogenet Evol		duplicate
111	Lautredou AC, Motomura H, Gallut C, Ozouf-Costaz C, Cruaud C, Lecointre G, et al.	New nuclear markers and exploration of the relationships among Serraniformes (Acanthomorpha, Teleostei): The importance of working at multiple scales	2013	Molecular Phylogenetics and Evolution	Excluded	Unrelated outcomes
112	Lautredou AC, Motomura H, Gallut C, Ozouf-Costaz C, Cruaud C, Lecointre G, et al.	New nuclear markers and exploration of the relationships among Serraniformes (Acanthomorpha, Teleostei): The importance of working at multiple scales	2013	Molecular Phylogenetics And Evolution		duplicate
113	Lautredou AC, Motomura H, Gallut C, Ozouf-Costaz C, Cruaud C, Lecointre G, et al.	New nuclear markers and exploration of the relationships among Serraniformes (Acanthomorpha, Teleostei): the importance of working at multiple scales	2013	Mol Phylogenet Evol		duplicate
114	Liu W, Senevirathna STMLD, Hitomi T, Kobayashi H, Roder C, Herzig R, et al.	Genomewide association study identifies no major founder variant in Caucasian moyamoya disease	2013	Journal Of Genetics	Excluded	None of the polymorphisms in this paper was reported in other studies
115	Ma J, Liu Y, Ma L, Huang S, Li H, You C	RNF213 polymorphism and Moyamoya disease: A systematic review and meta-analysis	2013	Neurology India	Excluded	Review
116	Ma J, Liu Y, Ma L, Huang S, Li H, You C	RNF213 polymorphism and Moyamoya disease: A systematic review and meta-analysis	2013	Neurology India		duplicate
117	Ma J, Liu Y, Ma L, Huang S, Li H, You C	RNF213 polymorphism and Moyamoya disease: A systematic review and meta-analysis	2013	Neurol India		duplicate
118	Mineharu Y, Takagi Y, Takahashi JC, Hashikata H, Liu W, Hitomi T, et al.	Rapid progression of unilateral moyamoya disease in a patient with a family history and an RNF213 risk variant	2013	Cerebrovascular Diseases	Excluded	Case report
119	Mineharu Y, Takagi Y, Takahashi JC, Hashikata H, Liu W, Hitomi T, et al.	Rapid progression of unilateral moyamoya disease in a patient with a family history and an RNF213 risk variant	2013	Cerebrovascular Diseases		duplicate
120	Mineharu Y, Takagi Y, Takahashi JC, Hashikata H, Liu W, Hitomi T, et al.	Rapid Progression of Unilateral Moyamoya Disease in a Patient with a Family History and an RNF213 Risk Variant	2013	Cerebrovascular Diseases		duplicate
121	Mineharu Y, Takagi Y, Takahashi JC, Hashikata H, Liu W, Hitomi T, et al.	Rapid progression of unilateral moyamoya disease in a patient with a family history and an RNF213 risk variant	2013	Cerebrovascular diseases (Basel, Switzerland)		duplicate
122	Miyawaki S, Imai H, Shimizu M, Yagi S, Ono H, Mukasa A, et al.	Genetic variant RNF213 c.14576G>A in various phenotypes of intracranial major artery stenosis/occlusion	2013	Stroke	Included
123	Miyawaki S, Imai H, Shimizu M, Yagi S, Ono H, Mukasa A, et al.	Genetic Variant RNF213 c.14576G > A in Various Phenotypes of Intracranial Major Artery Stenosis/Occlusion	2013	Stroke		duplicate
124	Miyawaki S, Imai H, Shimizu M, Yagi S, Ono H, Mukasa A, et al.	Genetic variant RNF213 c.14576G>A in various phenotypes of intracranial major artery stenosis/occlusion	2013	Stroke		duplicate
125	Moravcsik E, Joannides M, Voisset E, Stratford EW, Zeisig BB, Morris J, et al.	Disruption of PML nuclear bodies cooperates in the pathogenesis of acute promyelocytic leukemia	2013	Blood	Excluded	Unrelated disease
126	Mukawa M, Nariai T, Matsushima Y, Ohno K	Clinical features of familial juvenile cases of moyamoya disease: analysis of patients treated in a single institute over a 28-year period	2013	Journal Of Neurosurgery-Pediatrics	Excluded	Case report
127	Scott RM, Hishikawa T, Date I, Fujimura M	Surgical Outcomes and Predictors of Stroke in a North American White and African American Moyamoya Population COMMENTS	2013	Neurosurgery	Excluded	Unrelated outcomes
128	Wang X, Zhang Z, Liu W, Xiong Y, Sun W, Huang X, et al.	Impacts and interactions of PDGFRB, MMP-3, TIMP-2, and RNF213 polymorphisms on the risk of Moyamoya disease in Han Chinese human subjects	2013	Gene	Included
129	Wang X, Zhang Z, Liu W, Xiong Y, Sun W, Huang X, et al.	Impacts and interactions of PDGFRB, MMP-3, TIMP-2, and RNF213 polymorphisms on the risk of Moyamoya disease in Han Chinese human subjects	2013	Gene		duplicate
130	Wang X, Zhang Z, Liu W, Xiong Y, Sun W, Huang X, et al.	Impacts and interactions of PDGFRB, MMP-3, TIMP-2, and RNF213 polymorphisms on the risk of Moyamoya disease in Han Chinese human subjects	2013	Gene		duplicate
131	Wang XM, Huang XJ, Zhang ZZ, Liu WH, Zhang M, Sun W, et al.	Association between ring finger protein 213 gene polymorphisms and the genetic susceptibility of adult Moyamoya disease in a Han Chinese population	2013	Chinese Journal of Neurology	Excluded	Overlapped with No.106
132	Young AMH, Karri SK, Ogilvy CS, Zhao N	Is there a role for treating inflammation in moyamoya disease?: A review of histopathology, genetics, and signaling cascades	2013	Frontiers in Neurology	Excluded	Review
133	Zhou JB, Zhang T, Wang BF, Gao HZ, Xu X	Identification of a novel gene fusion RNF213-SLC26A11 in chronic myeloid leukemia by RNA-Seq	2013	Molecular Medicine Reports	Excluded	Unrelated disease
134	Zhou JB, Zhang T, Wang BF, Gao HZ, Xu X	Identification of a novel gene fusion RNF213SLC26A11 in chronic myeloid leukemia by RNA-Seq	2013	Mol Med Rep		duplicate
135	Zhou J-B, Zhang T, Wang B-F, Gao H-Z, Xu X	Identification of a novel gene fusion RNF213-SLC26A11 in chronic myeloid leukemia by RNA-Seq	2013	Molecular Medicine Reports		duplicate
136	曹立平, 张治中, 白文, 李芸, 蔡必扬, 张雨蒙, et al.	血红素加氧酶1基因多态性与老年缺血性卒中预后的关系	2013	中国脑血管病杂志	Excluded	Unrelated gene
137	戴冬伟, 赵文元, 黄清海, 许奕, 洪波, 杨鹏飞, et al.	血清microRNA在烟雾病发病机制中的潜在作用	2013	中华神经外科疾病研究杂志	Excluded	Mechanism study
138	戴冬伟, 赵文元, 黄清海, 许奕, 洪波, 杨鹏飞, et al.	血清microRNA在烟雾病发病机制中的潜在作用	2013	中华神经外科疾病研究杂志		duplicate
139	段炼	烟雾病:十年回顾与展望	2013	中国卒中杂志	Excluded	Review
140	黄明, 贾晓燕, 张永庆	成人Moyamoya病15例临床及DSA影像分析	2013	中风与神经疾病杂志	Excluded	Case report
141	凌寒	探索烟雾病,破解临床诊治新课题——访解放军三〇七医院神经外科主任段炼教授	2013	中国当代医药	Excluded	Unrelated outcomes
142	万明, 段炼	出血型烟雾病的研究进展	2013	中国卒中杂志	Excluded	Review
143	王会福, 苗丹, 郁金泰, 张继方, 谭兰	环指蛋白213基因突变导致的烟雾病一家系	2013	中华神经科杂志	Excluded	Unrelated outcomes
144	王筱萌, 黄显军, 张治中, 刘文华, 张敏, 孙文, et al.	环指蛋白213基因多态性与中国汉族成人型烟雾病遗传易患性的相关性	2013	中华神经科杂志		duplicate
145	杨丽丽, 白玉海, 崔志堂	家族性烟雾病的研究进展	2013	医学综述	Excluded	Review
146	叶玉勤, 边寰, 贺晓生	烟雾病的诊断和治疗进展	2013	中华神经外科疾病研究杂志	Excluded	Review
147	张超, 梁海乾, 张赛	烟雾病的研究进展	2013	山东医药	Excluded	Review
148	张海燕	颈动脉彩超检查在高血脂患者诊断中的价值	2013	中国卫生产业	Excluded	Unrelated outcomes
149	朱敏, 刘智皓, 旷毓婵, 贾向阳, 李英文	核基因在鱼类分子系统学研究中的应用	2013	重庆师范大学学报(自然科学版)	Excluded	Unrelated outcomes
150	刘曼丽, 邹文进, 黄明汉, 赵静博, 付馨余, 王松	多西环素对体外培养的牛角膜肌成纤维细胞核仁组成区嗜银蛋白及平滑肌肌动蛋白表达的抑制作用	2013	中华眼科杂志	Excluded	Unrelated outcomes
151	潘昕, 李吉跃, 王军辉, 何茜, 苏艳, 马建伟, et al.	干旱胁迫对青藏高原4种灌木生理指标的影响	2013	林业科学研究	Excluded	Unrelated outcomes
152	Abreu AP, Macedo DB, Reis ACS, Montenegro LR, Dauber A, Beneduzzi D, et al.	Apparently sporadic central precocious puberty is caused by paternally inherited mutations in the imprinted MKRN3 gene	2014	Endocrine Reviews	Excluded	Unrelated gene
153	Ahn IM, Park D-H, Hann HJ, Kim KH, Kim HJ, Ahn HS	Incidence, Prevalence, and Survival of Moyamoya Disease in Korea A Nationwide, Population-Based Study	2014	Stroke	Excluded	Cross-sectional study
154	Bai Z, Stamova B, Xu H, Ander BP, Wang J, Jickling GC, et al.	Distinctive RNA expression profiles in blood associated with alzheimer disease after accounting for white matter hyperintensities	2014	Alzheimer Disease and Associated Disorders	Excluded	Unrelated disease
155	Bai Z, Stamova B, Xu H, Ander BP, Wang J, Jickling GC, et al.	Distinctive RNA expression profiles in blood associated with Alzheimer disease after accounting for white matter hyperintensities	2014	Alzheimer Dis Assoc Disord		duplicate
156	Bai Z, Stamova B, Xu H, Ander BP, Wang J, Jickling GC, et al.	Distinctive RNA Expression Profiles in Blood Associated With Alzheimer Disease After Accounting for White Matter Hyperintensities	2014	Alzheimer Disease & Associated Disorders		duplicate
157	Bao ZS, Chen HM, Yang MY, Zhang CB, Yu K, Ye WL, et al.	RNA-seq of 272 gliomas revealed a novel, recurrent PTPRZ1-MET fusion transcript in secondary glioblastomas	2014	Genome Research	Excluded	Unrelated disease
158	Bao ZS, Chen HM, Yang MY, Zhang CB, Yu K, Ye WL, et al.	RNA-seq of 272 gliomas revealed a novel, recurrent PTPRZ1-MET fusion transcript in secondary glioblastomas	2014	Genome Res		duplicate
159	Bao Z-S, Chen H-M, Yang M-Y, Zhang C-B, Yu K, Ye W-L, et al.	RNA-seq of 272 gliomas revealed a novel, recurrent PTPRZ1-MET fusion transcript in secondary glioblastomas	2014	Genome Research		duplicate
160	Cecchi AC, Guo D, Ren Z, Flynn K, Santos-Cortez RL, Leal SM, et al.	RNF213 rare variants in an ethnically diverse population with Moyamoya disease	2014	Stroke	Included
161	Cecchi AC, Guo D, Ren Z, Flynn K, Santos-Cortez RLP, Leal SM, et al.	RNF213 Rare Variants in an Ethnically Diverse Population With Moyamoya Disease	2014	Stroke		duplicate
162	Cecchi AC, Guo D, Ren Z, Flynn K, Santos-Cortez RLP, Leal SM, et al.	RNF213 rare variants in an ethnically diverse population with moyamoya disease	2014	Stroke		duplicate
163	Cecchi AC, Guo D, Ren Z, Flynn K, Santos-Cortez RLP, Leal SM, et al.	RNF213 Rare Variants in an Ethnically Diverse Population With Moyamoya Disease	2014	Stroke		duplicate
164	Dai D, Lu Q, Huang Q, Yang P, Hong B, Xu Y, et al.	Serum miRNA signature in moyamoya disease	2014	PLoS ONE	Excluded	Mechanism study
165	Dai D, Lu Q, Huang Q, Yang P, Hong B, Xu Y, et al.	Serum miRNA Signature in Moyamoya Disease	2014	Plos One		duplicate
166	Dai D, Lu Q, Huang Q, Yang P, Hong B, Xu Y, et al.	Serum miRNA signature in Moyamoya disease	2014	PLoS One		duplicate
167	Fujimura M, Sonobe S, Nishijima Y, Niizuma K, Sakata H, Kure S, et al.	Genetics and Biomarkers of Moyamoya Disease: Significance of RNF213 as a Susceptibility Gene	2014	Journal Of Stroke	Excluded	Review
168	Fujimura M, Sonobe S, Nishijima Y, Niizuma K, Sakata H, Kure S, et al.	Genetics and Biomarkers of Moyamoya Disease: Significance of RNF213 as a Susceptibility Gene	2014	Journal of stroke		duplicate
169	Fujimura M, Sonobe S, Nishijima Y, Niizuma K, Sakata H, Kure S, et al.	Genetics and Biomarkers of Moyamoya Disease: Significance of RNF213 as a Susceptibility Gene	2014	J Stroke		duplicate
170	Goswami RS, Ok CY, Patel KP, Wang SA, Routbort MJ, Manekia JH, et al.	Novel mutations in therapy-related and de novo myelodysplasia: Results from a next-generation sequencing pilot study	2014	Laboratory Investigation	Excluded	Review
171	Goswami RS, Ok CY, Patel KP, Wang SA, Routbort MJ, Manekia JH, et al.	Novel Mutations in Therapy-Related and De Novo Myelodysplasia: Results from a Next-Generation Sequencing Pilot Study	2014	Modern Pathology		duplicate
172	Jang DK, Lee KS, Rha HK, Huh PW, Yang JH, Park IS, et al.	Clinical and Angiographic Features and Stroke Types in Adult Moyamoya Disease	2014	American Journal Of Neuroradiology	Excluded	Unrelated outcomes
173	Macedo DB, Abreu AP, Reis ACS, Montenegro LR, Dauber A, Beneduzzi D, et al.	Central Precocious Puberty That Appears to Be Sporadic Caused by Paternally Inherited Mutations in the Imprinted Gene Makorin Ring Finger 3	2014	Journal Of Clinical Endocrinology & Metabolism	Excluded	Unrelated disease
174	McKinnon C, Tabrizi SJ	The ubiquitin-proteasome system in neurodegeneration	2014	Antioxidants and Redox Signaling	Excluded	Unrelated disease
175	Mommens M, Fernandes JMO, Tollefsen KE, Johnston IA, Babiak I	Profiling of the embryonic Atlantic halibut (Hippoglossus hippoglossus L.) transcriptome reveals maternal transcripts as potential markers of embryo quality	2014	Bmc Genomics	Excluded	Unrelated outcomes
176	Morito D, Nishikawa K, Hoseki J, Kitamura A, Kotani Y, Kiso K, et al.	Moyamoya disease-associated protein mysterin/RNF213 is a novel AAA+ ATPase, which dynamically changes its oligomeric state	2014	Scientific reports	Excluded	Unrelated outcomes
177	Morito D, Nishikawa K, Hoseki J, Kitamura A, Kotani Y, Kiso K, et al.	Moyamoya disease-associated protein mysterin/RNF213 is a novel AAA plus ATPase, which dynamically changes its oligomeric state	2014	Scientific Reports		duplicate
178	Morito D, Nishikawa K, Hoseki J, Kitamura A, Kotani Y, Kiso K, et al.	Moyamoya disease-associated protein mysterin/RNF213 is a novel AAA+ ATPase, which dynamically changes its oligomeric state	2014	Sci Rep		duplicate
179	Mughal DK, Nissirios K-S, Puri MR	A 30-Year-Old Female with Moyamoya Disease and Associated Depression	2014	Psychiatric Annals	Excluded	Case report
180	Mugikura S, Takahashi S	Posterior cerebral artery involvement and pediatric moyamoya disease	2014	Journal of Neurosurgery: Pediatrics	Excluded	Unrelated outcomes
181	Mugikura S, Takahashi S	Posterior cerebral artery involvement and pediatric moyamoya diseaslee	2014	Journal Of Neurosurgery-Pediatrics		duplicate
182	Nand S, Diaz MO, Marinier DE, Walshauser MA, Rosenfeld AB, Michaelis LC, et al.	Germ-line and somatic mutations in familial myeloproliferative neoplasms (MPNs). a pilot study	2014	Blood	Excluded	Unrelated disease
183	Nand S, Diaz MO, Marinier DE, Walshauser MA, Rosenfeld AB, Michaelis LC, et al.	Germ-Line and Somatic Mutations in Familial Myeloproliferative Neoplasms (MPNs). a Pilot Study	2014	Blood		duplicate
184	Okami N, Aihara Y, Akagawa H, Yamaguchi K, Kawashima A, Yamamoto T, et al.	Network-based gene expression analysis of vascular wall of juvenile Moyamoya disease	2014	Child's Nervous System	Excluded	Unrelated outcomes
185	Pei YF, Zhang L, Yongjun L, Li J, Shen H, Liu YZ, et al.	Meta-analysis of genome-wide association data identifies novel susceptibility loci for obesity	2014	Human Molecular Genetics	Excluded	Unrelated disease
186	Radchenko OA, Chereshnev IA, Petrovskaya AV	Genetic differentiation of species and taxonomic structure of the superfamily Stichaeoidea (Perciformes: Zoarcoidei)	2014	Biologiya morya	Excluded	Unrelated outcomes
187	Radchenko OA, Chereshnev IA, Petrovskaya AV	Genetic Differentiation of Species and Taxonomic Structure of the Superfamily Stichaeoidea (Perciformes: Zoarcoidei)	2014	Russian Journal Of Marine Biology		duplicate
188	Roje DM	Evaluating the effects of non-neutral molecular markers on phylogeny inference	2014	PLoS ONE	Excluded	Unrelated outcomes
189	Shoemaker L, Clark M, Patwardhan A, Cook DJ, Steinberg G	Exome sequencing of a large multi-ethnic moyamoya (MMD) patient population reveals novel disease-associated genes and provides evidence for ethnic specificity in MMD disease variants	2014	Angiogenesis	Excluded	Genotype data unavailable
190	Siegel D, Maheshawri M, Drolet BA, Worthey EA	Genetic variants in the moyamoya susceptibility gene, RNF213, in PHACE syndrome	2014	Journal of Investigative Dermatology	Excluded	Unrelated disease
191	Siegel D, Maheshawri M, Drolett BA, Worthey EA	Genetic variants in the moyamoya susceptibility gene, RNF213, in PHACE syndrome	2014	Journal Of Investigative Dermatology		duplicate
192	Smith KR, Leventer RJ, Mackay MT, Pope K, Gillies G, Delatycki MB, et al.	Identification of a novel RNF213 variant in a family with heterogeneous intracerebral vasculopathy	2014	International Journal of Stroke	Excluded	Unrelated outcomes
193	Smith KR, Leventer RJ, Mackay MT, Pope K, Gillies G, Delatycki MB, et al.	Identification of a novel RNF213 variant in a family with heterogeneous intracerebral vasculopathy	2014	International Journal Of Stroke		duplicate
194	Smith KR, Leventer RJ, Mackay MT, Pope K, Gillies G, Delatycki MB, et al.	Identification of a novel RNF213 variant in a family with heterogeneous intracerebral vasculopathy	2014	International journal of stroke : official journal of the International Stroke Society		duplicate
195	Sonobe S, Fujimura M, Niizuma K, Fujimura T, Furudate S, Nishijima Y, et al.	Increased vascular MMP-9 in mice lacking RNF213: Moyamoya disease susceptibility gene	2014	NeuroReport	Excluded	Animal study
196	Sonobe S, Fujimura M, Niizuma K, Fujimura T, Furudate S, Nishijima Y, et al.	Increased vascular MMP-9 in mice lacking RNF213: moyamoya disease susceptibility gene	2014	Neuroreport		duplicate
197	Sonobe S, Fujimura M, Niizuma K, Fujimura T, Furudate S, Nishijima Y, et al.	Increased vascular MMP-9 in mice lacking RNF213: moyamoya disease susceptibility gene	2014	Neuroreport		duplicate
198	Sonobe S, Fujimura M, Niizuma K, Nishijima Y, Ito A, Shimizu H, et al.	Temporal profile of the vascular anatomy evaluated by 9.4-T magnetic resonance angiography and histopathological analysis in mice lacking RNF213: A susceptibility gene for moyamoya disease	2014	Brain Research	Excluded	Animal study
199	Sonobe S, Fujimura M, Niizuma K, Nishijima Y, Ito A, Shimizu H, et al.	Temporal profile of the vascular anatomy evaluated by 9.4-T magnetic resonance angiography and histopathological analysis in mice lacking RNF213: A susceptibility gene for moyamoya disease	2014	Brain Research		duplicate
200	Sonobe S, Fujimura M, Niizuma K, Nishijima Y, Ito A, Shimizu H, et al.	Temporal profile of the vascular anatomy evaluated by 9.4-T magnetic resonance angiography and histopathological analysis in mice lacking RNF213: a susceptibility gene for moyamoya disease	2014	Brain Res		duplicate
201	Wang DT, Yin Y, Yang YJ, Lv PJ, Shi Y, Lu L, et al.	Resveratrol prevents TNF-α-induced muscle atrophy via regulation of Akt/mTOR/FoxO1 signaling in C2C12 myotubes	2014	International Immunopharmacology	Excluded	Unrelated outcomes
202	권순욱, 박윤경, 문준규, 정우교, 김동엽, 신종화, et al.	An Adult Moyamoya Disease Confirmed by Ring Finger Protein 213 Gene Test and Radiological Studies	2014	Journal of the Korean Neurological Association	Excluded	Case report
203	李彦, 曹雯, 胡仁统, 张学荣, 廖明	以iTRAQ技术分析金雀异黄酮作用大鼠肝星状细胞差异表达的蛋白	2014	中国新药杂志	Excluded	Animal study
204	马国奋, 蒋晓江, 陈海坤	华南汉族成人烟雾病的危险因素分析	2014	山东医药	Excluded	Unrelated outcomes
205	门焕丽, 宋贺, 刘莉, 王坤	缺血型儿童烟雾病的围手术期护理体会	2014	河北医药	Excluded	Review
206	宋晓微, 薛素芳, 李潇颖, 刘晨昱, 武剑	青年缺血性卒中患者脑动脉狭窄的分布特点及病因分析	2014	中国脑血管病杂志	Excluded	Cross-sectional study
207	王伟, 李明昌, 陈谦学	烟雾病的病因学及临床诊治研究进展	2014	国际神经病学神经外科学杂志	Excluded	Review
208	薛胜祥	血管生成素1、2及低氧诱导因子1α在烟雾病中的变化及临床意义	2014	广西医学	Excluded	Mechanism study
209	张晓斌, 黄理金	烟雾病合并动脉瘤的诊疗进展	2014	国际神经病学神经外科学杂志	Excluded	Review
210		中风与神经疾病杂志2015年第32卷文题索引	2015	中风与神经疾病杂志	Excluded	Unrelated outcomes
211	Andrade Fde O, de Assis S, Jin L, Fontelles CC, Barbisan LF, Purgatto E, et al.	Lipidomic fatty acid profile and global gene expression pattern in mammary gland of rats that were exposed to lard-based high fat diet during fetal and lactation periods associated to breast cancer risk in adulthood	2015	Chem Biol Interact	Excluded	Unrelated disease
212	Andrade FDO, De Assis S, Jin L, Fontelles CC, Barbisan LF, Purgatto E, et al.	Lipidomic fatty acid profile and global gene expression pattern in mammary gland of rats that were exposed to lard-based high fat diet during fetal and lactation periods associated to breast cancer risk in adulthood	2015	Chemico-Biological Interactions		duplicate
213	Andrade FdO, de Assis S, Jin L, Fontelles CC, Barbisan LF, Purgatto E, et al.	Lipidomic fatty acid profile and global gene expression pattern in mammary gland of rats that were exposed to lard-based high fat diet during fetal and lactation periods associated to breast cancer risk in adulthood	2015	Chemico-Biological Interactions		duplicate
214	Andrade FdO, de Assis S, Jin L, Fontelles CC, Barbisan LF, Purgatto E, et al.	Lipidomic fatty acid profile and global gene expression pattern in mammary gland of rats that were exposed to lard-based high fat diet during fetal and lactation periods associated to breast cancer risk in adulthood	2015	Chemico-biological interactions		duplicate
215	Aoki J, Shibazaki K, Ito M, Saji N, Uemura J, Houkin K, et al.	Unilateral moyamoya phenomenon with a string-of-beads appearance in an elderly patient with the c.14576G>A heterozygous variant of RNF213	2015	Internal Medicine	Excluded	Case report
216	Aoki J, Shibazaki K, Ito M, Saji N, Uemura J, Houkin K, et al.	Unilateral Moyamoya Phenomenon with a String-of-beads Appearance in an Elderly Patient with the c.14576G > A Heterozygous Variant of RNF213	2015	Internal Medicine		duplicate
217	Aoki J, Shibazaki K, Ito M, Saji N, Uemura J, Houkin K, et al.	Unilateral moyamoya phenomenon with a string-of-beads appearance in an elderly patient with the c.14576G>A heterozygous variant of RNF213	2015	Internal medicine (Tokyo, Japan)		duplicate
218	Bang OY, Ryoo S, Kim SJ, Yoon CH, Cha J, Yeon JY, et al.	Adult Moyamoya disease: A burden of intracranial stenosis in East Asians?	2015	PLoS ONE	Included
219	Bang OY, Ryoo S, Kim SJ, Yoon CH, Cha J, Yeon JY, et al.	Adult Moyamoya Disease: A Burden of Intracranial Stenosis in East Asians?	2015	PLoS One		duplicate
220	Bang OY, Ryoo S, Kim SJ, Yoon CH, Cha J, Yeon JY, et al.	Adult Moyamoya Disease: A Burden of Intracranial Stenosis in East Asians?	2015	Plos One		duplicate
221	Banh RS, Iorio C, Marcotte R, Xu Y, Cojocari D, Rahman AA, et al.	PTP1B regulates the Moyamoya disease-associated E3 ligase, RNF213 and cellular dioxygenase activity to allow breast tumor survival in hypoxia	2015	Cancer Research	Excluded	Unrelated disease
222	Banh RS, Iorio C, Marcotte R, Xu Y, Cojocari D, Rahman AA, et al.	PTP1B regulates the Moyamoya disease-associated E3 ligase, RNF213 and cellular dioxygenase activity to allow breast tumor survival in hypoxia	2015	Cancer Research		duplicate
223	Chong PF, Ogata R, Kobayashi H, Koizumi A, Kira R	Early onset of moyamoya syndrome in a Down syndrome patient with the genetic variant RNF213 p.R4810K	2015	Brain and Development	Excluded	Review
224	Chong PF, Ogata R, Kobayashi H, Koizumi A, Kira R	Early onset of moyamoya syndrome in a Down syndrome patient with the genetic variant RNF213 p.R4810K	2015	Brain & Development		duplicate
225	Chong PF, Ogata R, Kobayashi H, Koizumi A, Kira R	Early onset of moyamoya syndrome in a Down syndrome patient with the genetic variant RNF213 p.R4810K	2015	Brain Dev		duplicate
226	Fujimura M, Tominaga T	Current Status of Revascularization Surgery for Moyamoya Disease: Special Consideration for Its 'Internal Carotid-External Carotid (IC-EC) Conversion' as the Physiological Reorganization System	2015	Tohoku Journal Of Experimental Medicine	Excluded	Review
227	Fujimura M, Tominaga T	Diagnosis of Moyamoya Disease: International Standard and Regional Differences	2015	Neurologia Medico-Chirurgica	Excluded	Unrelated outcomes
228	Fukushima Y, Miyawaki S, Inoue T, Shimizu S, Yoshikawa G, Imai H, et al.	Repeated de novo aneurysm formation after anastomotic surgery: Potential risk of genetic variant RNF213 c.14576G>A	2015	Surgical Neurology International	Excluded	Unrelated disease
229	Fukushima Y, Miyawaki S, Inoue T, Shimizu S, Yoshikawa G, Imai H, et al.	Repeated de novo aneurysm formation after anastomotic surgery: Potential risk of genetic variant RNF213 c.14576G>A	2015	Surgical neurology international		duplicate
230	Fukushima Y, Miyawaki S, Inoue T, Shimizu S, Yoshikawa G, Imai H, et al.	Repeated de novo aneurysm formation after anastomotic surgery: Potential risk of genetic variant RNF213 c.14576G>A	2015	Surg Neurol Int		duplicate
231	Ganesan V, Smith ER	Moyamoya: defining current knowledge gaps	2015	Developmental Medicine And Child Neurology	Excluded	Review
232	Guey S, Tournier-Lasserve E, Hervé D, Kossorotoff M	Moyamoya disease and syndromes: From genetics to clinical management	2015	Application of Clinical Genetics	Excluded	Review
233	Harel T, Posey JE, Graham BH, Walkiewicz M, Yang Y, Lalani SR, et al.	Atypical presentation of moyamoya disease in an infant with a de novo RNF213 variant	2015	American Journal of Medical Genetics, Part A	Excluded	Case report
234	Harel T, Posey JE, Graham BH, Walkiewicz M, Yang Y, Lalani SR, et al.	Atypical presentation of moyamoya disease in an infant with a de novo RNF213 variant	2015	American Journal Of Medical Genetics Part A		duplicate
235	Harel T, Posey JE, Graham BH, Walkiewicz M, Yang Y, Lalani SR, et al.	Atypical presentation of moyamoya disease in an infant with a de novo RNF213 variant	2015	Am J Med Genet A		duplicate
236	Hishikawa T, Hiramatsu M, Tokunaga K, Sugiu K, Date I	Pathophysiology of moyamoya disease	2015	Japanese Journal of Neurosurgery	Excluded	Review
237	Imai H, Miyawaki S, Ono H, Nakatomi H, Yoshimoto Y, Saito N	The Importance of Encephalo-Myo-Synangiosis in Surgical Revascularization Strategies for Moyamoya Disease in Children and Adults	2015	World Neurosurgery	Excluded	Review
238	Inoue T, Murakami N, Sakadume S, Kido Y, Kikuchi A, Ichinoi N, et al.	Differing phenotypes of Moyamoya disease in a familial case involving heterozygous c.14429G>A variant in RNF213	2015	Pediatrics International	Excluded	Unrelated outcomes
239	Inoue T, Murakami N, Sakadume S, Kido Y, Kikuchi A, Ichinoi N, et al.	Differing phenotypes of Moyamoya disease in a familial case involving heterozygous c.14429G > A variant in RNF213	2015	Pediatrics International		duplicate
240	Inoue T, Murakami N, Sakadume S, Kido Y, Kikuchi A, Ichinoi N, et al.	Differing phenotypes of Moyamoya disease in a familial case involving heterozygous c.14429G > A variant in RNF213	2015	Pediatrics international : official journal of the Japan Pediatric Society		duplicate
241	Ismail I, Al-Khafaji K, Mutyala M, Aggarwal S, Al-Khafaji N, Kovacs D, et al.	Smoke in the air': a rare cerebrovascular cause of neurological signs and symptoms in a young adult	2015	Journal Of Community Hospital Internal Medicine Perspectives	Excluded	Case report
242	Ismail I, Al-Khafaji K, Mutyala M, Aggarwal S, Al-Khafaji N, Kovacs D, et al.	Smoke in the air': a rare cerebrovascular cause of neurological signs and symptoms in a young adult	2015	J Community Hosp Intern Med Perspect		duplicate
243	Ito A, Fujimura M, Niizuma K, Kanoke A, Sakata H, Morita-Fujimura Y, et al.	Enhanced post-ischemic angiogenesis in mice lacking RNF213; A susceptibility gene for moyamoya disease	2015	Brain Research	Excluded	Animal study
244	Ito A, Fujimura M, Niizuma K, Kanoke A, Sakata H, Morita-Fujimura Y, et al.	Enhanced post-ischemic angiogenesis in mice lacking RNF213; a susceptibility gene for moyamoya disease	2015	Brain Research		duplicate
245	Ito A, Fujimura M, Niizuma K, Kanoke A, Sakata H, Morita-Fujimura Y, et al.	Enhanced post-ischemic angiogenesis in mice lacking RNF213; a susceptibility gene for moyamoya disease	2015	Brain Res		duplicate
246	Jang MA, Shin S, Yoon JH, Ki CS	Frequency of the moyamoya-related RNF213 p.Arg4810Lys variant in 1,516 Korean individuals	2015	BMC Medical Genetics	Excluded	General population study (Korean)
247	Jang MA, Shin S, Yoon JH, Ki CS	Frequency of the moyamoya-related RNF213 p.Arg4810Lys variant in 1,516 Korean individuals	2015	BMC Med Genet		duplicate
248	Jang M-A, Shin S, Yoon JH, Ki C-S	Frequency of the moyamoya-related RNF213 p.Arg4810Lys variant in 1,516 Korean individuals	2015	Bmc Medical Genetics		duplicate
249	Kanoke A, Fujimura M, Niizuma K, Ito A, Sakata H, Sato-Maeda M, et al.	Temporal profile of the vascular anatomy evaluated by 9.4-tesla magnetic resonance angiography and histological analysis in mice with the R4859K mutation of RNF213, the susceptibility gene for moyamoya disease	2015	Brain Research	Excluded	Animal study
250	Kanoke A, Fujimura M, Niizuma K, Ito A, Sakata H, Sato-Maeda M, et al.	Temporal profile of the vascular anatomy evaluated by 9.4-tesla magnetic resonance angiography and histological analysis in mice with the R4859K mutation of RNF213, the susceptibility gene for moyamoya disease	2015	Brain Research		duplicate
251	Kanoke A, Fujimura M, Niizuma K, Ito A, Sakata H, Sato-Maeda M, et al.	Temporal profile of the vascular anatomy evaluated by 9.4-tesla magnetic resonance angiography and histological analysis in mice with the R4859K mutation of RNF213, the susceptibility gene for moyamoya disease	2015	Brain Res		duplicate
252	Kiando S, Plouin PF, Barlassina MC, Cusi D, Galan P, Lathrop M, et al.	Exome sequencing in seven families and gene-based association studies support genetic heterogeneity and suggest possible candidates for fibromuscular dysplasia	2015	Journal of Hypertension	Excluded	Unrelated disease
253	Kiando S, Plouin PF, Barlassina MC, Cusi D, Galan P, Lathrop M, et al.	EXOME SEQUENCING IN SEVEN FAMILIES AND GENE-BASED ASSOCIATION STUDIES SUPPORT GENETIC HETEROGENEITY AND SUGGEST POSSIBLE CANDIDATES FOR FIBROMUSCULAR DYSPLASIA	2015	Journal of hypertension		duplicate
254	Kiando S, Plouin PF, Barlassina MC, Cusi D, Galan P, Lathrop M, et al.	EXOME SEQUENCING IN SEVEN FAMILIES AND GENE-BASED ASSOCIATION STUDIES SUPPORT GENETIC HETEROGENEITY AND SUGGEST POSSIBLE CANDIDATES FOR FIBROMUSCULAR DYSPLASIA	2015	J Hypertens		duplicate
255	Kiando SR, Barlassina C, Cusi D, Galan P, Lathrop M, Plouin PF, et al.	Exome sequencing in seven families and gene-based association studies indicate genetic heterogeneity and suggest possible candidates for fibromuscular dysplasia	2015	Journal of Hypertension		duplicate
256	Kiando SR, Barlassina C, Cusi D, Galan P, Lathrop M, Plouin PF, et al.	Exome sequencing in seven families and gene-based association studies indicate genetic heterogeneity and suggest possible candidates for fibromuscular dysplasia	2015	J Hypertens		duplicate
257	Kiando SR, Barlassina C, Cusi D, Galan P, Lathrop M, Plouin P-F, et al.	Exome sequencing in seven families and gene-based association studies indicate genetic heterogeneity and suggest possible candidates for fibromuscular dysplasia	2015	Journal Of Hypertension		duplicate
258	Kiando SR, Plouin PF, Jenuemaitre X, Bouatia-Naji N	Exome sequencing in seven families and gene-based association studies indicate genetic heterogeneity and suggest possible candidates for fibromuscular dysplasia	2015	Archives of Cardiovascular Diseases Supplements		duplicate
259	Kobayashi H, Matsuda Y, Hitomi T, Okuda H, Shioi H, Matsuda T, et al.	Biochemical and Functional Characterization of RNF213 (Mysterin) R4810K, a Susceptibility Mutation of Moyamoya Disease, in Angiogenesis In Vitro and In Vivo	2015	Journal of the American Heart Association	Excluded	Mechanism study
260	Kobayashi H, Matsuda Y, Hitomi T, Okuda H, Shioi H, Matsuda T, et al.	Biochemical and Functional Characterization of RNF213 (Mysterin) R4810K, a Susceptibility Mutation of Moyamoya Disease, in Angiogenesis In Vitro and In Vivo	2015	Journal Of the American Heart Association		duplicate
261	Kobayashi H, Matsuda Y, Hitomi T, Okuda H, Shioi H, Matsuda T, et al.	Biochemical and Functional Characterization of RNF213 (Mysterin) R4810K, a Susceptibility Mutation of Moyamoya Disease, in Angiogenesis In Vitro and In Vivo	2015	Journal of the American Heart Association		duplicate
262	Kobayashi H, Matsuda Y, Hitomi T, Okuda H, Shioi H, Matsuda T, et al.	Biochemical and Functional Characterization of RNF213 (Mysterin) R4810K, a Susceptibility Mutation of Moyamoya Disease, in Angiogenesis In Vitro and In Vivo	2015	J Am Heart Assoc		duplicate
263	Kotani Y, Morito D, Yamazaki S, Ogino K, Kawakami K, Takashima S, et al.	Neuromuscular regulation in zebrafish by a large AAA+ ATPase/ubiquitin ligase, mysterin/RNF213	2015	Scientific reports	Excluded	Animal study
264	Kotani Y, Morito D, Yamazaki S, Ogino K, Kawakami K, Takashima S, et al.	Neuromuscular regulation in zebrafish by a large AAA plus ATPase/ubiquitin ligase, mysterin/RNF213	2015	Scientific Reports		duplicate
265	Kotani Y, Morito D, Yamazaki S, Ogino K, Kawakami K, Takashima S, et al.	Neuromuscular regulation in zebrafish by a large AAA+ ATPase/ubiquitin ligase, mysterin/RNF213	2015	Sci Rep		duplicate
266	Lee MJ, Chen YF, Fan PC, Wang KC, Wang K, Wang J, et al.	Mutation genotypes of RNF213 gene from moyamoya patients in Taiwan	2015	Journal of the Neurological Sciences	Included
267	Lee MJ, Chen YF, Fan PC, Wang KC, Wang K, Wang J, et al.	Mutation genotypes of RNF213 gene from moyamoya patients in Taiwan	2015	J Neurol Sci		duplicate
268	Lee M-J, Chen Y-F, Fan P-C, Wang K-C, Wang K, Wang J, et al.	Mutation genotypes of RNF213 gene from moyamoya patients in Taiwan	2015	Journal Of the Neurological Sciences		duplicate
269	Milioli HH, Sousa KS, Kaviski R, Oliveira NCDS, De Andrade Urban C, De Lima RS, et al.	Comparative proteomics of primary breast carcinomas and lymph node metastases outlining markers of tumor invasion	2015	Cancer Genomics and Proteomics	Excluded	Unrelated disease
270	Miyawaki S, Imai H, Shimizu M, Yagi S, Ono H, Nakatomi H, et al.	Genetic analysis of RNF213 c.14576G>A variant in nonatherosclerotic quasi-moyamoya disease	2015	Journal of Stroke and Cerebrovascular Diseases	Excluded	Overlapped with No.44
271	Miyawaki S, Imai H, Shimizu M, Yagi S, Ono H, Nakatomi H, et al.	Genetic Analysis of RNF213 c.14576G > A Variant in Nonatherosclerotic Quasi-Moyamoya Disease	2015	Journal Of Stroke & Cerebrovascular Diseases		duplicate
272	Miyawaki S, Imai H, Shimizu M, Yagi S, Ono H, Nakatomi H, et al.	Genetic Analysis of RNF213 c.14576G>A Variant in Nonatherosclerotic Quasi-Moyamoya Disease	2015	Journal of stroke and cerebrovascular diseases : the official journal of National Stroke Association		duplicate
273	Moteki Y, Onda H, Kasuya H, Yoneyama T, Okada Y, Hirota K, et al.	Systematic Validation of RNF213 Coding Variants in Japanese Patients With Moyamoya Disease	2015	Journal of the American Heart Association	Included
274	Moteki Y, Onda H, Kasuya H, Yoneyama T, Okada Y, Hirota K, et al.	Systematic Validation of RNF213 Coding Variants in Japanese Patients With Moyamoya Disease	2015	Journal of the American Heart Association		duplicate
275	Moteki Y, Onda H, Kasuya H, Yoneyama T, Okada Y, Hirota K, et al.	Systematic Validation of RNF213 Coding Variants in Japanese Patients With Moyamoya Disease	2015	Journal Of the American Heart Association		duplicate
276	Moteki Y, Onda H, Kasuya H, Yoneyama T, Okada Y, Hirota K, et al.	Systematic Validation of RNF213 Coding Variants in Japanese Patients With Moyamoya Disease	2015	J Am Heart Assoc		duplicate
277	Ohkubo K, Sakai Y, Inoue H, Akamine S, Ishizaki Y, Matsushita Y, et al.	Moyamoya disease susceptibility gene RNF213 links inflammatory and angiogenic signals in endothelial cells	2015	Scientific reports	Excluded	Mechanism study
278	Ohkubo K, Sakai Y, Inoue H, Akamine S, Ishizaki Y, Matsushita Y, et al.	Moyamoya disease susceptibility gene RNF213 links inflammatory and angiogenic signals in endothelial cells	2015	Scientific Reports		duplicate
279	Ohkubo K, Sakai Y, Inoue H, Akamine S, Ishizaki Y, Matsushita Y, et al.	Moyamoya disease susceptibility gene RNF213 links inflammatory and angiogenic signals in endothelial cells	2015	Sci Rep		duplicate
280	Okami N, Aihara Y, Akagawa H, Yamaguchi K, Kawashima A, Yamamoto T, et al.	Network-based gene expression analysis of vascular wall of juvenile Moyamoya disease	2015	Childs Nervous System	Excluded	Unrelated outcomes
281	Okami N, Aihara Y, Akagawa H, Yamaguchi K, Kawashima A, Yamamoto T, et al.	Network-based gene expression analysis of vascular wall of juvenile Moyamoya disease	2015	Child's nervous system : ChNS : official journal of the International Society for Pediatric Neurosurgery		duplicate
282	Piao J, Wu W, Yang Z, Yu J	Research Progress of Moyamoya Disease in Children	2015	International Journal Of Medical Sciences	Excluded	Review
283	Radchenko OA	The system of the suborder Zoarcoidei (Pisces, Perciformes) as inferred from molecular genetic data	2015	Russian Journal of Genetics	Excluded	Unrelated outcomes
284	Radchenko OA	The system of the suborder Zoarcoidei (Pisces, Perciformes) as inferred from molecular genetic data	2015	Russian Journal Of Genetics		duplicate
285	Rajkumar AP, Christensen JH, Mattheisen M, Jacobsen I, Bache I, Pallesen J, et al.	Analysis of t(9;17)(q33.2; q25.3) chromosomal breakpoint regions and genetic association reveals novel candidate genes for bipolar disorder	2015	Bipolar Disorders	Excluded	Unrelated disease
286	Rajkumar AP, Christensen JH, Mattheisen M, Jacobsen I, Bache I, Pallesen J, et al.	Analysis of t(9;17)(q33.2;q25.3) chromosomal breakpoint regions and genetic association reveals novel candidate genes for bipolar disorder	2015	Bipolar Disord		duplicate
287	Rajkumar AP, Christensen JH, Mattheisen M, Jacobsen I, Bache I, Pallesen J, et al.	Analysis of t(9;17)(q33.2;q25.3) chromosomal breakpoint regions and genetic association reveals novel candidate genes for bipolar disorder	2015	Bipolar Disorders		duplicate
288	Rawal RM, Joshi MN, Bhargava P, Shaikh I, Pandit AS, Patel RP, et al.	Tobacco habituated and non-habituated subjects exhibit different mutational spectrums in head and neck squamous cell carcinoma	2015	3 Biotech	Excluded	Unrelated disease
289	Rawal RM, Joshi MN, Bhargava P, Shaikh I, Pandit AS, Patel RP, et al.	Tobacco habituated and non-habituated subjects exhibit different mutational spectrums in head and neck squamous cell carcinoma	2015	3 Biotech		duplicate
290	Rawal RM, Joshi MN, Bhargava P, Shaikh I, Pandit AS, Patel RP, et al.	Tobacco habituated and non-habituated subjects exhibit different mutational spectrums in head and neck squamous cell carcinoma	2015	3 Biotech		duplicate
291	Reddy B, Kelawala DN, Shah T, Patel AB, Patil DB, Parikh PV, et al.	Identification of putative SNPs in progressive retinal atrophy affected Canis lupus familiaris using exome sequencing	2015	Mammalian Genome	Excluded	Animal study
292	Reddy B, Kelawala DN, Shah T, Patel AB, Patil DB, Parikh PV, et al.	Identification of putative SNPs in progressive retinal atrophy affected Canis lupus familiaris using exome sequencing	2015	Mammalian Genome		duplicate
293	Reddy B, Kelawala DN, Shah T, Patel AB, Patil DB, Parikh PV, et al.	Identification of putative SNPs in progressive retinal atrophy affected Canis lupus familiaris using exome sequencing	2015	Mammalian genome : official journal of the International Mammalian Genome Society		duplicate
294	Rojas D, Rager JE, Smeester L, Bailey KA, Drobna Z, Rubio-Andrade M, et al.	Prenatal Arsenic Exposure and the Epigenome: Identifying Sites of 5-methylcytosine Alterations that Predict Functional Changes in Gene Expression in Newborn Cord Blood and Subsequent Birth Outcomes	2015	Toxicological Sciences	Excluded	Unrelated outcomes
295	Rosa M, De Lucia S, Rinaldi VE, Le Gal J, Desmarest M, Veropalumbo C, et al.	Paediatric arterial ischemic stroke: Acute management, recent advances and remaining issues	2015	Italian Journal of Pediatrics	Excluded	Review
296	Shim YJ, Ha JS, Do YR, Kim HS	Whole-exome sequencing in Korean children with acute lymphoblastic leukemia	2015	Blood	Excluded	Unrelated disease
297	Shim YJ, Ha J-S, Do Y-R, Kim HS	Whole-Exome Sequencing in Korean Children with Acute Lymphoblastic Leukemia	2015	Blood		duplicate
298	Shoemaker LD, Clark MJ, Patwardhan A, Chandratillake G, Garcia S, Chen R, et al.	Disease Variant Landscape of a Large Multiethnic Population of Moyamoya Patients by Exome Sequencing	2015	G3 (Bethesda, Md)	Included
299	Smith ER	Structural causes of ischemic and hemorrhagic stroke in children: Moyamoya and arteriovenous malformations	2015	Current Opinion in Pediatrics	Excluded	Review
300	Smith ER	Structural causes of ischemic and hemorrhagic stroke in children: moyamoya and arteriovenous malformations	2015	Current Opinion In Pediatrics		duplicate
301	Smith ER	Structural causes of ischemic and hemorrhagic stroke in children: moyamoya and arteriovenous malformations	2015	Curr Opin Pediatr		duplicate
302	Vettore AL, Ramnarayanan K, Ong CK, Leong HS, Lim WK, Cutcutache I, et al.	Mutational landscapes of oral tongue squamous cell carcinoma reveal recurrent mutations in genes of therapeutic and prognostic relevance	2015	Cancer Research	Excluded	Unrelated disease
303	Vettore AL, Ramnarayanan K, Ong CK, Leong HS, Lim WK, Cutcutache L, et al.	Mutational landscapes of oral tongue squamous cell carcinoma reveal recurrent mutations in genes of therapeutic and prognostic relevance	2015	Cancer Research		duplicate
304	Vettore AL, Ramnarayanan K, Poore G, Lim K, Ong CK, Huang KK, et al.	Mutational landscapes of tongue carcinoma reveal recurrent mutations in genes of therapeutic and prognostic relevance	2015	Genome Med		duplicate
305	Vettore AL, Ramnarayanan K, Poore G, Lim K, Ong CK, Huang KK, et al.	Mutational landscapes of tongue carcinoma reveal recurrent mutations in genes of therapeutic and prognostic relevance	2015	Genome Medicine		duplicate
306	Vettore AL, Ramnarayanan K, Poore G, Lim K, Ong CK, Huang KK, et al.	Mutational landscapes of tongue carcinoma reveal recurrent mutations in genes of therapeutic and prognostic relevance	2015	Genome Medicine		duplicate
307	Vlenterie M, Hillebrandt-Roeffen MH, Flucke UE, Groenen PJ, Tops BB, Kamping EJ, et al.	Next generation sequencing in synovial sarcoma reveals novel gene mutations	2015	Oncotarget	Excluded	Unrelated disease
308	Vlenterie M, Hillebrandt-Roeffen MHS, Flucke UE, Groenen PJTA, Tops BBJ, Kamping EJ, et al.	Next generation sequencing in synovial sarcoma reveals novel gene mutations	2015	Oncotarget		duplicate
309	Vlenterie M, Hillebrandt-Roeffen MHS, Flucke UE, Groenen PJTA, Tops BBJ, Kamping EJ, et al.	Next generation sequencing in synovial sarcoma reveals novel gene mutations	2015	Oncotarget		duplicate
310	Vlenterie M, Hillebrandt-Roeffen MHS, Flucke UE, Groenen PJTA, Tops BBJ, Van Der Graaf WTA, et al.	Next generation sequencing of synovial sarcomas	2015	Journal of Clinical Oncology		duplicate
311	Wlodarska I, Van Der Krogt JA, Ferreiro JF, Kris J, Ellen G, Uyttebroeck A, et al.	ALK-positive anaplastic large cell lymphoma with the variant EEF1G-, RNF213- and Atic-ALK fusions is featured by copy number gain of the rearranged ALK gene	2015	Blood	Excluded	Unrelated gene
312	Wlodarska I, van der Krogt J-A, Ferreiro JF, Kris J, Ellen G, Uyttebroeck A, et al.	ALK-Positive Anaplastic Large Cell Lymphoma with the Variant EEF1G-, RNF213-and Atic-ALK Fusions Is Featured By Copy Number Gain of the Rearranged ALK Gene	2015	Blood		duplicate
313	Zhao S, Gong Z, Zhang J, Xu X, Liu P, Guan W, et al.	Elevated Serum MicroRNA Let-7c in Moyamoya Disease	2015	Journal of Stroke and Cerebrovascular Diseases	Excluded	Unrelated gene
314	Zhao S, Gong Z, Zhang J, Xu X, Liu P, Guan W, et al.	Elevated Serum MicroRNA Let-7c in Moyamoya Disease	2015	Journal Of Stroke & Cerebrovascular Diseases		duplicate
315	Zhao S, Gong Z, Zhang J, Xu X, Liu P, Guan W, et al.	Elevated Serum MicroRNA Let-7c in Moyamoya Disease	2015	Journal of stroke and cerebrovascular diseases : the official journal of National Stroke Association		duplicate
316	Zou W, Yan J, Zhao N, Niu S, Huang X	A novel role for the alcohol sensitive ring/PHD finger protein Asr1p in regulating cell cycle mediated by septin-dependent assembly in yeast	2015	Biochemical and Biophysical Research Communications	Excluded	Unrelated outcomes
317	고영준, 우승, 김수연, 최선아, 유일한, 김헌민, et al.	The Prognostic Implication of RNF213 R4810K Variant in Pediatric Moyamoya Disease: Early Disease Onset and Poor Prognosis	2015	Journal of the korean child neurology society	Excluded	Review
318	陈岩, 戴冬伟, 方奕斌, 黄清海, 赵文元, 刘建民	血管内介入治疗合并烟雾病的基底动脉尖动脉瘤	2015	第二军医大学学报	Excluded	Review
319	党相玉, 张敬军	遗传性脑血管病研究进展	2015	中华脑科疾病与康复杂志(电子版)	Excluded	Review
320	杜彦挺, 潘亚文	Moyamoya病的诊断和治疗的研究进展	2015	中国临床神经外科杂志	Excluded	Review
321	范清雨, 王虎清, 吴海琴	青年缺血性卒中临床特点分析	2015	神经损伤与功能重建	Excluded	Review
322	范清雨, 王虎清, 张桂莲, 展淑琴, 吴海琴	青年缺血性卒中脑血管病变特点及危险因素研究	2015	中国医药导报	Excluded	Review
323	黄燕兰, 程道宾, 张皆德, 肖友生, 罗曼	RNF213基因多态性与广西壮族成人烟雾病遗传易感性研究	2015	中风与神经疾病杂志	Included
324	黄燕兰, 程道宾, 张皆德, 肖友生, 罗曼	RNF213基因多态性与广西壮族成人烟雾病遗传易感性研究	2015	中风与神经疾病杂志		duplicate
325	李韶, 莫修凤, 陈嘉峰	甲状腺功能亢进症合并烟雾病1例报告并文献复习	2015	中风与神经疾病杂志	Excluded	Case report
326	刘骏辉, 陈谦学, 张锐, 朱世振, 许海甲	烟雾病的病因及外科治疗研究进展	2015	山东医药	Excluded	Review
327	刘梅, 王红, 李红平	溃疡性结肠炎合并烟雾病1例	2015	世界华人消化杂志	Excluded	Case report
328	冉丽丹, 蔡孝莉, 刘雪梅, 文国容, 金海, 庹必光	SLC26蛋白家族成员功能及意义的研究进展	2015	中国当代医药	Excluded	Review
329	商丹丹, 史长河, 毛澄源, 秦洁, 高远, 赵璐, et al.	环指蛋白213基因单核苷酸多态性与中国汉族缺血性卒中相关性研究	2015	中风与神经疾病杂志	Included
330	商丹丹, 史长河, 毛澄源, 秦洁, 高远, 赵璐, et al.	环指蛋白213基因单核苷酸多态性与中国汉族缺血性卒中相关性研究	2015	中风与神经疾病杂志		duplicate
331	汤荡, 汪成, 徐蔚, 龙江	基质金属蛋白酶-3基因单核苷酸多态性与中国汉族人群烟雾病的关系	2015	广东医学	Excluded	Unrelated gene
332	张谦, 刘雅萍, 张东, 王嵘, 张岩, 于兰冰, et al.	中国烟雾病患者主动脉平滑肌肌动蛋白α2基因编码区的研究	2015	中国微创外科杂志	Excluded	Unrelated gene
333	从超凡, 杨京	儿童伤寒并发噬血细胞综合征及肠梗阻一例	2015	中华传染病杂志	Excluded	Unrelated outcomes
334	王广州	新生儿ABO溶血病换血治疗的利弊分析	2015	中国伤残医学	Excluded	Unrelated disease
335	王永兵, 高曙光	阵发性室性心动过速合并肝肾功能不全1例	2015	实用医药杂志	Excluded	Unrelated disease
336	杨芳, 岳文胜, 黄多, 刘剑平, 周京国, 曹礼庭, et al.	类风湿性关节炎患者肺动脉收缩压与疾病活动性的相关性研究	2015	临床超声医学杂志	Excluded	Unrelated disease
337	余纳, 申旭波, 郑懿, 史勇军, 熊承良, 周远忠	基于社区人群的吸烟与男性睾酮水平关系的初步研究	2015	环境与健康杂志	Excluded	Unrelated outcomes
338	Bang OY, Chung JW, Cha J, Lee MJ, Yeon JY, Ki CS, et al.	A polymorphism in RNF213 is a susceptibility gene for intracranial atherosclerosis	2016	PLoS ONE	Included
339	Bang OY, Chung JW, Cha J, Lee MJ, Yeon JY, Ki CS, et al.	A Polymorphism in RNF213 Is a Susceptibility Gene for Intracranial Atherosclerosis	2016	PLoS One		duplicate
340	Bang OY, Chung JW, Kim SJ, Oh MJ, Kim SY, Cho YH, et al.	Caveolin-1, Ring finger protein 213, and endothelial function in Moyamoya disease	2016	International Journal of Stroke	Excluded	Mechanism study
341	Bang OY, Chung JW, Kim SJ, Oh MJ, Kim SY, Cho YH, et al.	Caveolin-1, Ring finger protein 213, and endothelial function in Moyamoya disease	2016	International journal of stroke : official journal of the International Stroke Society		duplicate
342	Bang OY, Chung J-W, Cha J, Lee MJ, Yeon JY, Ki C-S, et al.	A Polymorphism in RNF213 Is a Susceptibility Gene for Intracranial Atherosclerosis	2016	Plos One		duplicate
343	Bang OY, Chung J-W, Kim SJ, Oh MJ, Kim SY, Cho YH, et al.	Caveolin-1, Ring finger protein 213, and endothelial function in Moyamoya disease	2016	International Journal Of Stroke		duplicate
344	Bang OY, Fujimura M, Kim S-K	The Pathophysiology of Moyamoya Disease: An Update	2016	Journal Of Stroke	Excluded	Review
345	Bang OY, Fujimura M, Kim SK	The pathophysiology of moyamoya disease: An update	2016	Journal of Stroke		duplicate
346	Banh RS, Iorio C, Marcotte R, Xu Y, Cojocari D, Rahman AA, et al.	PTP1B controls non-mitochondrial oxygen consumption by regulating RNF213 to promote tumour survival during hypoxia	2016	Nature Cell Biology	Excluded	Unrelated disease
347	Banh RS, Iorio C, Marcotte R, Xu Y, Cojocari D, Rahman AA, et al.	PTP1B controls non-mitochondrial oxygen consumption by regulating RNF213 to promote tumour survival during hypoxia	2016	Nature Cell Biology		duplicate
348	Banh RS, Iorio C, Marcotte R, Xu Y, Cojocari D, Rahman AA, et al.	PTP1B controls non-mitochondrial oxygen consumption by regulating RNF213 to promote tumour survival during hypoxia	2016	Nat Cell Biol		duplicate
349	Bayram AK, Yilmaz E, Per H, Ito M, Uchino H, Doganay S, et al.	Familial moyamoya disease in two Turkish siblings with same polymorphism in RNF213 gene but different clinical features	2016	Child's Nervous System	Excluded	Case report
350	Bayram AK, Yilmaz E, Per H, Ito M, Uchino H, Doganay S, et al.	Familial moyamoya disease in two Turkish siblings with same polymorphism in RNF213 gene but different clinical features	2016	Childs Nervous System		duplicate
351	Bayram AK, Yilmaz E, Per H, Ito M, Uchino H, Doganay S, et al.	Familial moyamoya disease in two Turkish siblings with same polymorphism in RNF213 gene but different clinical features	2016	Child's nervous system : ChNS : official journal of the International Society for Pediatric Neurosurgery		duplicate
352	Bedini G, Blecharz KG, Nava S, Vajkoczy P, Alessandri G, Ranieri M, et al.	Vasculogenic and Angiogenic Pathways in Moyamoya Disease	2016	Current Medicinal Chemistry	Excluded	Review
353	Bersano A, Guey S, Bedini G, Nava S, Herve D, Vajkoczy P, et al.	Research Progresses in Understanding the Pathophysiology of Moyamoya Disease	2016	Cerebrovascular diseases (Basel, Switzerland)	Excluded	Review
354	Bersano A, Guey S, Bedini G, Nava S, Herve D, Vajkoczy P, et al.	Research Progresses in Understanding the Pathophysiology of Moyamoya Disease	2016	Cerebrovascular Diseases		duplicate
355	Bersano A, Guey S, Bedini G, Nava S, Hervé D, Vajkoczy P, et al.	Research progresses in understanding the pathophysiology of moyamoya disease	2016	Cerebrovascular Diseases		duplicate
356	Busch AS, Hagen CP, Almstrup K, Juul A	Circulating MKRN3 levels decline during puberty in healthy boys	2016	Hormone Research in Paediatrics	Excluded	Unrelated gene
357	Cao Y, Kobayashi H, Morimoto T, Kabata R, Harada KH, Koizumi A	Frequency of RNF213 p.R4810K, a susceptibility variant for moyamoya disease, and health characteristics of carriers in the Japanese population	2016	Environmental Health and Preventive Medicine	Excluded	General population study (Japan)
358	Cao Y, Kobayashi H, Morimoto T, Kabata R, Harada KH, Koizumi A	Frequency of RNF213 p.R4810K, a susceptibility variant for moyamoya disease, and health characteristics of carriers in the Japanese population	2016	Environmental Health And Preventive Medicine		duplicate
359	Cao Y, Kobayashi H, Morimoto T, Kabata R, Harada KH, Koizumi A	Frequency of RNF213 p.R4810K, a susceptibility variant for moyamoya disease, and health characteristics of carriers in the Japanese population	2016	Environ Health Prev Med		duplicate
360	Chung JW, Hwang J, Lee MJ, Choi H, Cha J, Jeon P, et al.	RNF213 polymorphisms as a susceptible gene for intracranial atherosclerosis: A high-resolution MRI and conventional angiography study	2016	Stroke	Excluded	Case only study-Data overlapped with No.194 and No.309
361	Chung JW, Kim SJ, Hwang J, Lee MJ, Choe H, Oh MJ, et al.	Caveolin-1, ring finger protein 213, and endothelial function in moyamoya disease	2016	Stroke		duplicate
362	Chung J-W, Hwang J, Lee MJ, Choi H, Cha J, Jeon P, et al.	RNF213 Polymorphisms as a Susceptible Gene for Intracranial Atherosclerosis: A High-Resolution MRI and Conventional Angiography Study	2016	Stroke		duplicate
363	Chung J-W, Kim SJ, Bang OY, Kim KH, Ki C-S, Jeon P, et al.	Determinants of Basal Collaterals in Moyamoya Disease: Clinical and Genetic Factors	2016	European Neurology	Excluded	Review
364	Chung J-W, Kim SJ, Hwang J, Lee MJ, Choe H, Oh MJ, et al.	Caveolin-1, Ring Finger Protein 213, and Endothelial Function in Moyamoya Disease	2016	Stroke		duplicate
365	Er TK, Su YF, Wu CC, Chen CC, Wang J, Hsieh TH, et al.	Targeted next-generation sequencing for molecular diagnosis of endometriosis-associated ovarian cancer	2016	Journal of Molecular Medicine	Excluded	Unrelated disease
366	Er TK, Su YF, Wu CC, Chen CC, Wang J, Hsieh TH, et al.	Targeted next-generation sequencing for molecular diagnosis of endometriosis-associated ovarian cancer	2016	Journal of molecular medicine (Berlin, Germany)		duplicate
367	Er T-K, Su Y-F, Wu C-C, Chen C-C, Wang J, Hsieh T-H, et al.	Targeted next-generation sequencing for molecular diagnosis of endometriosis-associated ovarian cancer	2016	Journal Of Molecular Medicine-Jmm		duplicate
368	Fujimura M, Bang OY, Kim JS	Moyamoya Disease	2016	Journal	Excluded	Review
369	Fujimura M, Bang OY, Kim JS	Moyamoya Disease	2016	Frontiers of neurology and neuroscience		duplicate
370	Fujimura M, Bang OY, Kim JS	Moyamoya Disease	2016	Front Neurol Neurosci		duplicate
371	Fukushima H, Takenouchi T, Kosaki K	Homozygosity for moyamoya disease risk allele leads to moyamoya disease with extracranial systemic and pulmonary vasculopathy	2016	American Journal of Medical Genetics, Part A	Excluded	Unrelated disease
372	Fukushima H, Takenouchi T, Kosaki K	Homozygosity for Moyamoya Disease Risk Allele Leads to Moyamoya Disease with Extracranial Systemic and Pulmonary Vasculopathy	2016	American Journal Of Medical Genetics Part A		duplicate
373	Fukushima H, Takenouchi T, Kosaki K	Homozygosity for moyamoya disease risk allele leads to moyamoya disease with extracranial systemic and pulmonary vasculopathy	2016	Am J Med Genet A		duplicate
374	Gough NR	Shutting down oxygen use	2016	Science Signaling	Excluded	Unrelated outcomes
375	Hamauchi S, Shichinohe H, Uchino H, Yamaguchi S, Nakayama N, Kazumata K, et al.	Cellular functions and gene and protein expression profiles in endothelial cells derived from Moyamoya disease-specific iPS cells	2016	PLoS ONE	Excluded	Mechanism study
376	Hamauchi S, Shichinohe H, Uchino H, Yamaguchi S, Nakayama N, Kazumata K, et al.	Cellular Functions and Gene and Protein Expression Profiles in Endothelial Cells Derived from Moyamoya Disease-Specific iPS Cells	2016	Plos One		duplicate
377	Hamauchi S, Shichinohe H, Uchino H, Yamaguchi S, Nakayama N, Kazumata K, et al.	Cellular Functions and Gene and Protein Expression Profiles in Endothelial Cells Derived from Moyamoya Disease-Specific iPS Cells	2016	PLoS One		duplicate
378	Huang Y, Cheng D, Zhang J, Zhao W	Association between the rs112735431 polymorphism of the RNF213 gene and moyamoya disease: A case-control study and meta-analysis	2016	Journal of Clinical Neuroscience	Included
379	Huang Y, Cheng D, Zhang J, Zhao W	Association between the rs112735431 polymorphism of the RNF213 gene and moyamoya disease.: A case-control study and meta-analysis	2016	Journal Of Clinical Neuroscience		duplicate
380	Huang Y, Cheng D, Zhang J, Zhao W	Association between the rs112735431 polymorphism of the RNF213 gene and moyamoya disease: A case-control study and meta-analysis	2016	Journal of clinical neuroscience : official journal of the Neurosurgical Society of Australasia		duplicate
381	Ishiwata T, Tanabe N, Shigeta A, Yokota H, Tsushima K, Terada J, et al.	Moyamoya disease and artery tortuosity as rare phenotypes in a patient with an elastin mutation	2016	American Journal of Medical Genetics, Part A	Excluded	Case report
382	Kanoke A, Fujimur M, Niizuma K, Fujimura T, Kakizaki A, Ito A, et al.	Temporal profile of magnetic resonance angiography and decreased ratio of regulatory T cells after immunological adjuvant administration to mice lacking RNF213, a susceptibility gene for moyamoya disease	2016	Brain Research	Excluded	Animal study
383	Kanoke A, Fujimura M, Niizuma K, Fujimura T, Kakizaki A, Ito A, et al.	Temporal profile of magnetic resonance angiography and decreased ratio of regulatory T cells after immunological adjuvant administration to mice lacking RNF213, a susceptibility gene for moyamoya disease	2016	Brain Research		duplicate
384	Kanoke A, Fujimura M, Niizuma K, Fujimura T, Kakizaki A, Ito A, et al.	Temporal profile of magnetic resonance angiography and decreased ratio of regulatory T cells after immunological adjuvant administration to mice lacking RNF213, a susceptibility gene for moyamoya disease	2016	Brain Res		duplicate
385	Kim EH, Yum MS, Ra YS, Park JB, Ahn JS, Kim GH, et al.	Importance of RNF213 polymorphism on clinical features and long-term outcome in moyamoya disease	2016	Journal of Neurosurgery	Included
386	Kim EH, Yum MS, Ra YS, Park JB, Ahn JS, Kim GH, et al.	Importance of RNF213 polymorphism on clinical features and long-term outcome in moyamoya disease	2016	J Neurosurg		duplicate
387	Kim E-H, Yum M-S, Ra Y-S, Park JB, Ahn JS, Kim G-H, et al.	Importance of RNF213 polymorphism on clinical features and long-term outcome in moyamoya disease	2016	Journal Of Neurosurgery		duplicate
388	Kim JS	Moyamoya disease: Epidemiology, clinical features, and diagnosis	2016	Journal of Stroke	Excluded	Review
389	Kim JS	Moyamoya Disease: Epidemiology, Clinical Features, and Diagnosis	2016	Journal Of Stroke		duplicate
390	Kim JS	Moyamoya Disease: Epidemiology, Clinical Features, and Diagnosis	2016	Journal of stroke		duplicate
391	Kim JS	Moyamoya Disease: Epidemiology, Clinical Features, and Diagnosis	2016	J Stroke		duplicate
392	Kim JS, Kim YJ, Ahn SH, Kim BJ	Location of cerebral atherosclerosis: Why is there a difference between East and West?	2016	International journal of stroke : official journal of the International Stroke Society	Excluded	Review
393	Kim YJ, Lee JK, Ahn SH, Kim BJ, Kang DW, Kim JS, et al.	Nonatheroscleotic Isolated Middle Cerebral Artery Disease May Be Early Manifestation of Moyamoya Disease	2016	Stroke	Included
394	Kim YJ, Lee JK, Ahn SH, Kim BJ, Kang DW, Kim JS, et al.	Nonatheroscleotic Isolated Middle Cerebral Artery Disease May Be Early Manifestation of Moyamoya Disease	2016	Stroke		duplicate
395	Kim Y-J, Lee JK, Ahn S-H, Kim BJ, Kang D-W, Kim JS, et al.	Nonatheroscleotic Isolated Middle Cerebral Artery Disease May Be Early Manifestation of Moyamoya Disease	2016	Stroke		duplicate
396	Kobayashi H, Brozman M, Kyselova K, Viszlayova D, Morimoto T, Roubec M, et al.	RNF213 Rare Variants in Slovakian and Czech Moyamoya Disease Patients	2016	Plos One	Excluded	Case only sutdy-MAF of general population unavailable
397	Kobayashi H, Brozman M, Kyselova K, Viszlayova D, Morimoto T, Roubec M, et al.	RNF213 Rare Variants in Slovakian and Czech Moyamoya Disease Patients	2016	PLoS One		duplicate
398	Kobayashi H, Brozman M, Kyselová K, Viszlayová D, Morimoto T, Roubec M, et al.	RNF213 rare variants in Slovakian and Czech moyamoya disease patients	2016	PLoS ONE		duplicate
399	Koizumi A, Kobayashi H, Hitomi T, Harada KH, Habu T, Youssefian S	A new horizon of moyamoya disease and associated health risks explored through RNF213	2016	Environmental Health and Preventive Medicine	Excluded	Review
400	Koizumi A, Kobayashi H, Hitomi T, Harada KH, Habu T, Youssefian S	A new horizon of moyamoya disease and associated health risks explored through RNF213	2016	Environmental Health And Preventive Medicine		duplicate
401	Koizumi A, Kobayashi H, Hitomi T, Harada KH, Habu T, Youssefian S	A new horizon of moyamoya disease and associated health risks explored through RNF213	2016	Environ Health Prev Med		duplicate
402	Komiyama M	RNF213 variant and quasi-moyamoya disease	2016	Journal of Neurosurgery: Pediatrics	Excluded	Unrelated disease
403	Komiyama M	RNF213 variant and quasi-moyamoya disease	2016	Journal Of Neurosurgery-Pediatrics		duplicate
404	Komiyama M	RNF213 variant and quasimoyamoya disease	2016	Journal of neurosurgery Pediatrics		duplicate
405	Law-ye B, Saliou G, Toulgoat F, Tardieu M, Deiva K, Adamsbaum C, et al.	Early-onset stroke with moyamoya-like syndrome and extraneurological signs: a first reported paediatric series	2016	European Radiology	Excluded	Case report
406	Lee MJ, Kuo MF, Chen YF, Fan PC, Wang KC, You HL, et al.	The alterations of RNF213 genotypes and angiogenic factors in moyamoya patients in, Taiwan	2016	Neurology	Excluded	Case only sutdy-Genotype data unavailable/Unrelated outcomes
407	Lim KS, Becker AE, Khalid S, Everett G	“Smoke in the air”: A rare cause of stroke in a young adult	2016	Journal of General Internal Medicine	Excluded	Case report
408	Ma YG, Zhang Q, Yu LB, Zhao JZ	Role of ring finger protein 213 in moyamoya disease	2016	Chinese Medical Journal	Excluded	Review
409	Ma YG, Zhang Q, Yu LB, Zhao JZ	Role of Ring Finger Protein 213 in Moyamoya Disease	2016	Chin Med J (Engl)		duplicate
410	Ma Y-G, Zhang Q, Yu L-B, Zhao J-Z	Role of Ring Finger Protein 213 in Moyamoya Disease	2016	中华医学杂志（英文版）		duplicate
411	Ma Y-G, Zhang Q, Yu L-B, Zhao J-Z	Role of Ring Finger Protein 213 in Moyamoya Disease	2016	Chinese Medical Journal		duplicate
412	Moosa S, Beleggia B, Bögershausen N, Altmueller J, Mackenroth L, Li Y, et al.	The mendeliome in clinical practice: Results of a pilot study on 95 patients with undiagnosed congenital malformation syndromes	2016	Medizinische Genetik	Excluded	Unrelated disease
413	Morimoto T, Mineharu Y, Kobayashi H, Harada KH, Funaki T, Takagi Y, et al.	Significant Association of the RNF213 p.R4810K Polymorphism with Quasi-Moyamoya Disease	2016	Journal of Stroke and Cerebrovascular Diseases	Excluded	Unrelated disease
414	Morimoto T, Mineharu Y, Kobayashi H, Harada KH, Funaki T, Takagi Y, et al.	Significant Association of the RNF213 p.R4810K Polymorphism with Quasi-Moyamoya Disease	2016	Journal Of Stroke & Cerebrovascular Diseases		duplicate
415	Morimoto T, Mineharu Y, Kobayashi H, Harada KH, Funaki T, Takagi Y, et al.	Significant Association of the RNF213 p.R4810K Polymorphism with Quasi-Moyamoya Disease	2016	Journal of stroke and cerebrovascular diseases : the official journal of National Stroke Association		duplicate
416	Park DG, Namgung W, Yun JS, Baek MJ, Kim JY, Lee SJ, et al.	Comparative gene mutations between primary and peritoneal metastatic lesions of colorectal cancer	2016	European Journal of Surgical Oncology	Excluded	Unrelated disease
417	Phi JH, Choi JW, Seong MW, Kim T, Moon YJ, Lee J, et al.	Association between moyamoya syndrome and the RNF213 c.14576G>A variant in patients with neurofibromatosis type 1	2016	Journal of Neurosurgery: Pediatrics	Excluded	Unrelated outcomes
418	Phi JH, Choi JW, Seong MW, Kim T, Moon YJ, Lee J, et al.	Association between moyamoya syndrome and the RNF213 c.14576G>A variant in patients with neurofibromatosis Type 1	2016	Journal of neurosurgery Pediatrics		duplicate
419	Phi JH, Choi JW, Seong M-W, Kim T, Moon YJ, Lee J, et al.	Association between moyamoya syndrome and the RNF213 c.14576G > A variant in patients with neurofibromatosis Type 1	2016	Journal Of Neurosurgery-Pediatrics		duplicate
420	Phi JH, Wang KC, Kim SK	RNF213 variant and quasi-moyamoya disease Response	2016	Journal of Neurosurgery: Pediatrics		duplicate
421	Phi JH, Wang K-C, Kim S-K	RNF213 variant and quasi-moyamoya disease Response	2016	Journal Of Neurosurgery-Pediatrics	Excluded	Unrelated disease
422	Raso A, Biassoni R, Mascelli S, Nozza P, Ugolotti E, Di Marco E, et al.	Moyamoya vasculopathy shows a genetic mutational gradient decreasing from East to West	2016	Journal of neurosurgical sciences	Excluded	Caes only study-Italian children/Genotype data unavaiable
423	Raso A, Biassoni R, Mascelli S, Nozza P, Ugolotti E, E DIM, et al.	Moyamoya vasculopathy shows a genetic mutational gradient decreasing from East to West	2016	J Neurosurg Sci		duplicate
424	Roy S, Schievano A, Pant D	Electro-stimulated microbial factory for value added product synthesis	2016	Bioresource Technology	Excluded	Unrelated outcomes
425	Sato-Maeda M, Fujimura M, Kanoke A, Morita-Fujimura Y, Niizuma K, Tominaga T	Transient middle cerebral artery occlusion in mice induces neuronal expression of RNF213, a susceptibility gene for moyamoya disease	2016	Brain Research	Excluded	Animal study
426	Sato-Maeda M, Fujimura M, Kanoke A, Morita-Fujimura Y, Niizuma K, Tominaga T	Transient middle cerebral artery occlusion in mice induces neuronal expression of RNF213, a susceptibility gene for moyamoya disease	2016	Brain Research		duplicate
427	Sato-Maeda M, Fujimura M, Kanoke A, Morita-Fujimura Y, Niizuma K, Tominaga T	Transient middle cerebral artery occlusion in mice induces neuronal expression of RNF213, a susceptibility gene for moyamoya disease	2016	Brain Res		duplicate
428	Scholz B, Korn C, Wojtarowicz J, Mogler C, Augustin I, Boutros M, et al.	Endothelial RSPO3 Controls Vascular Stability and Pruning through Non-canonical WNT/Ca2+/NFAT Signaling	2016	Developmental Cell	Excluded	Unrelated outcomes
429	Scholz B, Korn C, Wojtarowicz J, Mogler C, Augustin I, Boutros M, et al.	Endothelial RSPO3 Controls Vascular Stability and Pruning through Non-canonical WNT/Ca2+/NFAT Signaling	2016	Developmental Cell		duplicate
430	Scholz B, Korn C, Wojtarowicz J, Mogler C, Augustin I, Boutros M, et al.	Endothelial RSPO3 Controls Vascular Stability and Pruning through Non-canonical WNT/Ca(2+)/NFAT Signaling	2016	Dev Cell		duplicate
431	Shoemaker LD, Clark MJ, Patwardhan A, Chandratillake G, Garcia S, Chen R, et al.	Disease variant landscape of a large multiethnic population of moyamoya patients by exome sequencing	2016	G3: Genes, Genomes, Genetics		duplicate
432	Shoemaker LD, Clark MJ, Patwardhan A, Chandratillake G, Garcia S, Chen R, et al.	Disease Variant Landscape of a Large Multiethnic Population of Moyamoya Patients by Exome Sequencing	2016	G3-Genes Genomes Genetics		duplicate
433	Sun XS, Wen J, Li JX, Lai R, Wang YF, Liu HJ, et al.	The association between the ring finger protein 213 (RNF213) polymorphisms and moyamoya disease susceptibility: a meta-analysis based on case–control studies	2016	Molecular Genetics and Genomics	Excluded	Review
434	Sun XS, Wen J, Li JX, Lai R, Wang YF, Liu HJ, et al.	The association between the ring finger protein 213 (RNF213) polymorphisms and moyamoya disease susceptibility: a meta-analysis based on case-control studies	2016	Molecular genetics and genomics : MGG		duplicate
435	Sun X-S, Wen J, Li J-X, Lai R, Wang Y-F, Liu H-J, et al.	The association between the ring finger protein 213 (RNF213) polymorphisms and moyamoya disease susceptibility: a meta-analysis based on case-control studies	2016	Molecular Genetics And Genomics		duplicate
436	Uehara T, Bang OY, Kim JS, Minematsu K, Sacco R	Risk Factors	2016	Journal		duplicate
437	Uehara T, Bang OY, Kim JS, Minematsu K, Sacco R	Risk Factors	2016	Frontiers of neurology and neuroscience		duplicate
438	Uehara T, Bang OY, Kim JS, Minematsu K, Sacco R	Risk Factors	2016	Front Neurol Neurosci	Excluded	Unrelated outcomes
439	Wen J, Sun X, Chen H, Liu H, Lai R, Li J, et al.	Mutation of rnf213a by TALEN causes abnormal angiogenesis and circulation defects in zebrafish	2016	Brain Research	Excluded	Animal study
440	Wen J, Sun X, Chen H, Liu H, Lai R, Li J, et al.	Mutation of rnf213a by TALEN causes abnormal angiogenesis and circulation defects in zebrafish	2016	Brain Research		duplicate
441	Wen J, Sun X, Chen H, Liu H, Lai R, Li J, et al.	Mutation of rnf213a by TALEN causes abnormal angiogenesis and circulation defects in zebrafish	2016	Brain Res		duplicate
442	Wlodarska I, van der Krogt JA, Ferreiro JF, Jacobs K, Geerdens E, Uyttebroeck A, et al.	ALK-positive anaplastic large cell lymphoma with the variant EEF1G-, RNF213-and ATIC-ALK fusions is featured by copy number gain of the rearranged ALK gene	2016	Haematologica	Excluded	Unrelated disease
443	Wlodarska I, Van Der Krogt JA, Finalet Ferreiro J, Jacobs K, Geerdens E, Uyttebroeck A, et al.	ALK-positive anaplastic large cell lymphoma with the variant EEF1G-, RNF213-and ATIC-ALK fusions is featured by copy number gain of the rearranged ALK gene	2016	Haematologica		duplicate
444	Yamamoto S, Koh M, Kashiwazaki D, Akioka N, Kuwayama N, Noguchi K, et al.	Is Quasi-moyamoya Disease a Uniform Disease Entity? A Three-Dimensional Constructive Interference in Steady State Imaging Study	2016	Journal Of Stroke & Cerebrovascular Diseases	Excluded	Unrelated disease
445	Zhang Q, Lamichhane R, Diggs LA	Disparities in emergency department visits in American children with asthma: 2006-2010	2016	The Journal of asthma : official journal of the Association for the Care of Asthma	Excluded	Unrelated outcomes
446	Zhang Q, Wang R, Liu Y, Zhang Y, Wang S, Cao Y, et al.	Clinical Features and Long-Term Outcomes of Unilateral Moyamoya Disease	2016	World Neurosurgery	Excluded	Review
447	Zhang Q, Zhang D, Wang R, Liu Y, Zhang Y, Wang S, et al.	Clinical and Angiographic Features of Patients with Moyamoya Disease and the p.R4810K Heterozygous Variant	2016	World Neurosurgery		duplicate
448	Zhang Q, Zhang D, Wang R, Liu Y, Zhang Y, Wang S, et al.	Clinical and Angiographic Features of Patients with Moyamoya Disease and the p.R4810K Heterozygous Variant	2016	World Neurosurg		duplicate
449	Zhou S, Ambalavanan A, Rochefort D, Xie P, Bourassa CV, Hince P, et al.	RNF213 Is Associated with Intracranial Aneurysms in the French-Canadian Population	2016	American Journal Of Human Genetics	Excluded	Unrelated disease
450	Zhou S, Ambalavanan A, Rochefort D, Xie P, Bourassa CV, Hince P, et al.	RNF213 Is Associated with Intracranial Aneurysms in the French-Canadian Population	2016	Am J Hum Genet		duplicate
451	Zhou S, Ambalavanan A, Rochefort D, Xie P, Bourassa CV, Hince P, et al.	RNF213 Is Associated with Intracranial Aneurysms in the French-Canadian Population	2016	American Journal of Human Genetics		duplicate
452	成蔚阳, 薛素芳, 宋晓微, 武剑	环指蛋白213基因与烟雾病及颅内大动脉狭窄/闭塞相关性研究进展	2016	中华医学杂志	Excluded	Review
453	胡良晨, 郝延磊	烟雾病的病因研究进展	2016	中风与神经疾病杂志	Excluded	Review
454	李健, 郭满涛, 孙彦, 张艳	首发“污染/洗涤”强迫症尾状核体积与~1H-MRS的初步研究	2016	临床放射学杂志	Excluded	Unrelated disease
455	李婷婷, 孙燕, 李衍滨, 蔡定芳	颈椎病并烟雾病漏诊讨论	2016	临床误诊误治	Excluded	Case report
456	任彦, 姚振威, 徐斌, 庞浩鹏, 苏子华, 周茜, et al.	3D-pCASL和DCE-MRI定量评价烟雾病侧支循环和血管通透性的初步应用	2016	临床放射学杂志	Excluded	Review
457	苏暄	病因入手,用精准医疗“颠覆”脑动脉粥样硬化诊疗模式——访北京清华长庚医院院长助理、神经内科主任武剑	2016	中国医药科学	Excluded	Unrelated outcomes
458	孙守家, 章剑剑, 李正伟, 熊忠伟, 吴小林, 王胜, et al.	Histopathological Features of Middle Cerebral Artery and Superficial Temporal Artery from Patients with Moyamoya Disease and Enlightenments on Clinical Treatment	2016	Journal of Huazhong University of Science and Technology(Medical Sciences)	Excluded	Review
459	王梓, 张磊, 陈吉相, 邢宏义	与抗心磷脂抗体综合征相关的烟雾病1例报道	2016	卒中与神经疾病	Excluded	Case report
460	章剑剑, 熊忠伟, 王胜, 孙守家, 王昊, 吴小林, et al.	Significance of Cyclooxygenase-2 Elevation in Middle Cerebral Artery for Patients with Hemorrhagic Moyamoya Disease	2016	Journal of Huazhong University of Science and Technology(Medical Sciences)	Excluded	Unrelated outcomes
461	高雅, 王晓非	胸腺基质淋巴细胞生成素在类风湿关节炎和有关节症状的系统性红斑狼疮患者外周血中的表达及其意义	2016	吉林大学学报（医学版）	Excluded	Unrelated disease
462	李宜聪, 金伟, 李少岩	乌司他丁在预防体外循环心脏搭桥术使用鱼精蛋白所致肺损伤的价值分析	2016	中国保健营养	Excluded	Unrelated outcomes
463	王学举, 魏瑗, 原鹏波, 赵扬玉	胎儿镜激光凝固胎盘吻合血管术治疗双胎输血综合征对孕妇血液稀释状态的影响	2016	中华妇产科杂志	Excluded	Unrelated outcomes
464	臧丹丹, 张家祥, 叶良平, 杨鹏, 黄健, 朱启星	药疹患者血清Th22细胞相关细胞因子和补体蛋白水平变化研究	2016	中华皮肤科杂志	Excluded	Unrelated outcomes
465	Aoyama J, Nariai T, Mukawa M, Inaji M, Tanaka Y, Maehara T	Case of Familial Moyamoya Disease Presenting 10 Years After Initial Negative Magnetic Resonance Screening in Childhood	2017	World Neurosurgery	Excluded	Case report
466	Aoyama J, Nariai T, Mukawa M, Inaji M, Tanaka Y, Maehara T	Case of Familial Moyamoya Disease Presenting 10 Years After Initial Negative Magnetic Resonance Screening in Childhood	2017	World neurosurgery		duplicate
467	Aoyama J, Nariai T, Mukawa M, Inaji M, Tanaka Y, Maehara T	Case of Familial Moyamoya Disease Presenting 10 Years After Initial Negative Magnetic Resonance Screening in Childhood	2017	World Neurosurg		duplicate
468	Araki Y, Takagi Y, Mineharu Y, Kobayashi H, Miyamoto S, Wakabayashi T	Rapid contralateral progression of focal cerebral arteriopathy distinguished from RNF213-related moyamoya disease and fibromuscular dysplasia	2017	Child's Nervous System	Excluded	Review
469	Araki Y, Takagi Y, Mineharu Y, Kobayashi H, Miyamoto S, Wakabayashi T	Rapid contralateral progression of focal cerebral arteriopathy distinguished from RNF213-related moyamoya disease and fibromuscular dysplasia	2017	Childs Nervous System		duplicate
470	Araki Y, Takagi Y, Mineharu Y, Kobayashi H, Miyamoto S, Wakabayashi T	Rapid contralateral progression of focal cerebral arteriopathy distinguished from RNF213-related moyamoya disease and fibromuscular dysplasia	2017	Child's nervous system : ChNS : official journal of the International Society for Pediatric Neurosurgery		duplicate
471	Chung JW, Choi HA, Lee MJ, Lee JH, Park MS, Yeon JY, et al.	Caveolin-1 and arterial remodeling in adult moyamoya disease	2017	Stroke	Excluded	Unrelated outcomes
472	Ge P, Zhang Q, Zhao J	In Reply To "Moyamoya Disease: From Hypoperfusion to Network Disruption"	2017	World Neurosurgery	Excluded	Unrelated outcomes
473	Ge S, Li B, Li Y, Li Z, Liu Z, Chen Z, et al.	Genomic alterations in advanced gastric cancer endoscopic biopsy samples using targeted next-generation sequencing	2017	American Journal of Cancer Research	Excluded	Unrelated disease
474	Ge S, Li B, Li Y, Li Z, Liu Z, Chen Z, et al.	Genomic alterations in advanced gastric cancer endoscopic biopsy samples using targeted next-generation sequencing	2017	American Journal Of Cancer Research		duplicate
475	Ge S, Li B, Li Y, Li Z, Liu Z, Chen Z, et al.	Genomic alterations in advanced gastric cancer endoscopic biopsy samples using targeted next-generation sequencing	2017	Am J Cancer Res		duplicate
476	Guey S, Grangeon L, Brunelle F, Bergametti F, Amiel J, Lyonnet S, et al.	De novo mutations in CBL causing early-onset paediatric moyamoya angiopathy	2017	Journal Of Medical Genetics	Excluded	Unrelated outcomes
477	Guey S, Kraemer M, Herve D, Ludwig T, Kossorotoff M, Bergametti F, et al.	Rare RNF213 variants in the C-terminal region encompassing the RING-finger domain are associated with moyamoya angiopathy in Caucasians	2017	European journal of human genetics : EJHG	Excluded	Unrelated outcomes
478	Guey S, Kraemer M, Hervé D, Ludwig T, Kossorotoff M, Bergametti F, et al.	Rare RNF213 variants in the C-terminal region encompassing the RING-finger domain are associated with moyamoya angiopathy in Caucasians	2017	European Journal of Human Genetics		duplicate
479	Guey S, Kraemer M, Herve D, Ludwig T, Kossorotoff M, Bergametti F, et al.	Rare RNF213 variants in the C-terminal region encompassing the RING-finger domain are associated with moyamoya angiopathy in Caucasians	2017	European Journal Of Human Genetics		duplicate
480	Hodgson A, Amemiya Y, Seth A, Djordjevic B, Parra-Herran C	High grade mullerian adenosarcoma: Genomic and clinicopathologic characterization indicative of a distinct neoplasm with aggressive behavior	2017	Laboratory Investigation	Excluded	Unrelated disease
481	Hodgson A, Amemiya Y, Seth A, Djordjevic B, Parra-Herran C	High Grade Mullerian Adenosarcoma: Genomic and Clinicopathologic Characterization Indicative of a Distinct Neoplasm with Aggressive Behavior	2017	Modern Pathology		duplicate
482	Hodgson A, Amemiya Y, Seth A, Djordjevic B, Parra-Herran C	High Grade Mullerian Adenosarcoma: Genomic and Clinicopathologic Characterization Indicative of a Distinct Neoplasm with Aggressive Behavior	2017	Laboratory Investigation		duplicate
483	Hongo H, Miyawaki S, Imai H, Shinya Y, Ono H, Mori H, et al.	Smaller outer diameter of atherosclerotic middle cerebral artery associated with RNF213 c.14576G>A Variant (rs112735431)	2017	Surgical neurology international	Excluded	Unrelated outcomes
484	Hongo H, Miyawaki S, Imai H, Shinya Y, Ono H, Mori H, et al.	Smaller outer diameter of atherosclerotic middle cerebral artery associated with RNF213 c.14576G>A Variant (rs112735431)	2017	Surg Neurol Int		duplicate
485	Hu J, Luo J, Chen Q	The Susceptibility Pathogenesis of Moyamoya Disease	2017	World Neurosurgery	Excluded	Mechanism study
486	Hu J, Luo J, Chen Q	The Susceptibility Pathogenesis of Moyamoya Disease	2017	World Neurosurgery		duplicate
487	Hu J, Luo J, Chen Q	The Susceptibility Pathogenesis of Moyamoya Disease	2017	World Neurosurg		duplicate
488	Huang S, Guo ZN, Shi M, Yang Y, Rao M	Etiology and pathogenesis of Moyamoya Disease: An update on disease prevalence	2017	International Journal of Stroke	Excluded	Review
489	Ito M, Uchino H, Kazumata K, Hama Y, Hamauchi S, Nishihara H, et al.	Genome-wide CNV array analysis following post-hoc targeted amplicon sequencing revealed genetic anticipation in parent-offspring pairs with Moyamoya disease	2017	Stroke	Excluded	Unrelated outcomes
490	Jang MA, Chung JW, Yeon JY, Kim JS, Hong SC, Bang OY, et al.	Frequency and significance of rare RNF213 variants in patients with adult moyamoya disease	2017	PLoS ONE	Included
491	Jang MA, Chung JW, Yeon JY, Kim JS, Hong SC, Bang OY, et al.	Frequency and significance of rare RNF213 variants in patients with adult moyamoya disease	2017	PLoS One		duplicate
492	Jang M-A, Chung J-W, Yeon JY, Kim J-S, Hong SC, Bang OY, et al.	Frequency and significance of rare RNF213 variants in patients with adult moyamoya disease	2017	Plos One		duplicate
493	Kazumata K, Ito M, Uchino H, Nishihara H, Houkin K	Proposal for a Prospective Registry for Moyamoya Disease in Japan	2017	Neurologia Medico-Chirurgica	Excluded	Review
494	Kohutek ZA, Rosati LM, Hong J, Poling J, Attiyeh MA, Makohon-Moore A, et al.	An unusual genomic variant of pancreatic ductal adenocarcinoma with an indolent clinical course	2017	Cold Spring Harbor molecular case studies	Excluded	Unrelated disease
495	Kohutek ZA, Rosati LM, Hong J, Poling J, Attiyeh MA, Makohon-Moore A, et al.	An unusual genomic variant of pancreatic ductal adenocarcinoma with an indolent clinical course	2017	Cold Spring Harb Mol Case Stud		duplicate
496	Kotani Y, Morito D, Sakata K, Ainuki S, Sugihara M, Hatta T, et al.	Alternative exon skipping biases substrate preference of the deubiquitylase USP15 for mysterin/RNF213, the moyamoya disease susceptibility factor	2017	Sci Rep	Excluded	Unrelated outcomes
497	Kotani Y, Morito D, Sakata K, Ainuki S, Sugihara M, Hatta T, et al.	Alternative exon skipping biases substrate preference of the deubiquitylase USP15 for mysterin/RNF213, the moyamoya disease susceptibility factor	2017	Scientific Reports		duplicate
498	Kuroda S	Clinical features, diagnosis, and surgical treatment of moyamoya disease-an update	2017	European Stroke Journal	Excluded	Review
499	Leung T, Dong E, Ip B, Wong KSL, Choy RKW	Whole-genome sequencing in familial cases of intracranial atherosclerotic disease	2017	Neurology	Excluded	Unrelated outcomes
500	Matsuda Y, Mineharu Y, Kimura M, Takagi Y, Kobayashi H, Hitomi T, et al.	RNF213 p.R4810K Variant and Intracranial Arterial Stenosis or Occlusion in Relatives of Patients with Moyamoya Disease	2017	Journal of Stroke and Cerebrovascular Diseases	Excluded	Unrelated outcomes
501	Matsuda Y, Mineharu Y, Kimura M, Takagi Y, Kobayashi H, Hitomi T, et al.	RNF213 p.R4810K Variant and Intracranial Arterial Stenosis or Occlusion in Relatives of Patients with Moyamoya Disease	2017	Journal Of Stroke & Cerebrovascular Diseases		duplicate
502	Matsuda Y, Mineharu Y, Kimura M, Takagi Y, Kobayashi H, Hitomi T, et al.	RNF213 p.R4810K Variant and Intracranial Arterial Stenosis or Occlusion in Relatives of Patients with Moyamoya Disease	2017	Journal of stroke and cerebrovascular diseases : the official journal of National Stroke Association		duplicate
503	Monies D, Abouelhoda M, AlSayed M, Alhassnan Z, Alotaibi M, Kayyali H, et al.	The landscape of genetic diseases in Saudi Arabia based on the first 1000 diagnostic panels and exomes	2017	Human Genetics	Excluded	Unrelated outcomes
504	Monies D, Abouelhoda M, AlSayed M, Alhassnan Z, Alotaibi M, Kayyali H, et al.	The landscape of genetic diseases in Saudi Arabia based on the first 1000 diagnostic panels and exomes	2017	Human Genetics		duplicate
505	Monies D, Abouelhoda M, AlSayed M, Alhassnan Z, Alotaibi M, Kayyali H, et al.	The landscape of genetic diseases in Saudi Arabia based on the first 1000 diagnostic panels and exomes	2017	Hum Genet		duplicate
506	Morimoto T, Mineharu Y, Ono K, Nakatochi M, Ichihara S, Kabata R, et al.	Significant association of RNF213 p.R4810K, a moyamoya susceptibility variant, with coronary artery disease	2017	PLoS ONE	Excluded	Unrelated outcomes
507	Morimoto T, Mineharu Y, Ono K, Nakatochi M, Ichihara S, Kabata R, et al.	Significant association of RNF213 p. R4810K, a moyamoya susceptibility variant, with coronary artery disease	2017	Plos One		duplicate
508	Morimoto T, Mineharu Y, Ono K, Nakatochi M, Ichihara S, Kabata R, et al.	Significant association of RNF213 p.R4810K, a moyamoya susceptibility variant, with coronary artery disease	2017	PLoS One		duplicate
509	Mukawa M, Nariai T, Onda H, Yoneyama T, Aihara Y, Hirota K, et al.	Exome Sequencing Identified CCER2 as a Novel Candidate Gene for Moyamoya Disease	2017	Journal of Stroke and Cerebrovascular Diseases	Excluded	Unrelated gene
510	Mukawa M, Nariai T, Onda H, Yoneyama T, Aihara Y, Hirota K, et al.	Exome Sequencing Identified CCER2 as a Novel Candidate Gene for Moyamoya Disease	2017	Journal Of Stroke & Cerebrovascular Diseases		duplicate
511	Mukawa M, Nariai T, Onda H, Yoneyama T, Aihara Y, Hirota K, et al.	Exome Sequencing Identified CCER2 as a Novel Candidate Gene for Moyamoya Disease	2017	Journal of stroke and cerebrovascular diseases : the official journal of National Stroke Association		duplicate
512	Panyutin IG, Panyutin IV, Powell-Castilla I, Felix L, Neumann RD	Single nucleotide variations in cultured cancer cells: Effect of mismatch repair	2017	Mutation Research - Fundamental and Molecular Mechanisms of Mutagenesis	Excluded	Unrelated outcomes
513	Park MG, Shin JH, Lee SW, Park HR, Park KP	RNF213 rs112735431 polymorphism in intracranial artery steno-occlusive disease and moyamoya disease in Koreans	2017	Journal of the Neurological Sciences	Included
514	Park MG, Shin JH, Lee SW, Park HR, Park KP	RNF213 rs112735431 polymorphism in intracranial artery steno-occlusive disease and moyamoya disease in Koreans	2017	J Neurol Sci		duplicate
515	Park M-G, Shin J-H, Lee SW, Park HR, Park K-P	RNF213 rs112735431 polymorphism in intracranial artery steno-occlusive disease and moyamoya disease in Koreans	2017	Journal Of the Neurological Sciences		duplicate
516	Raphael BJ, Hruban RH, Aguirre AJ, Moffitt RA, Yeh JJ, Stewart C, et al.	Integrated Genomic Characterization of Pancreatic Ductal Adenocarcinoma	2017	Cancer Cell	Excluded	Unrelated disease
517	Sato-Maeda M, Fujimura M, Rashad S, Morita-Fujimura Y, Niizuma K, Sakata H, et al.	Transient Global Cerebral Ischemia Induces RNF213, a Moyamoya Disease Susceptibility Gene, in Vulnerable Neurons of the Rat Hippocampus CA1 Subregion and Ischemic Cortex	2017	Journal of Stroke and Cerebrovascular Diseases	Excluded	Animal study
518	Sato-Maeda M, Fujimura M, Rashad S, Morita-Fujimura Y, Niizuma K, Sakata H, et al.	Transient Global Cerebral Ischemia Induces RNF213, a Moyamoya Disease Susceptibility Gene, in Vulnerable Neurons of the Rat Hippocampus CA1 Subregion and Ischemic Cortex	2017	Journal Of Stroke & Cerebrovascular Diseases		duplicate
519	Sato-Maeda M, Fujimura M, Rashad S, Morita-Fujimura Y, Niizuma K, Sakata H, et al.	Transient Global Cerebral Ischemia Induces RNF213, a Moyamoya Disease Susceptibility Gene, in Vulnerable Neurons of the Rat Hippocampus CA1 Subregion and Ischemic Cortex	2017	Journal of stroke and cerebrovascular diseases : the official journal of National Stroke Association		duplicate
520	Schilter KF, Steiner JE, Demos W, Maheshwari M, Prokop JW, Worthey E, et al.	RNF213 variants in a child with PHACE syndrome and moyamoya vasculopathy	2017	American Journal of Medical Genetics, Part A	Excluded	Case report
521	Schilter KF, Steiner JE, Demos W, Maheshwari M, Prokop JW, Worthey E, et al.	RNF213 variants in a child with PHACE syndrome and moyamoya vasculopathy	2017	American Journal Of Medical Genetics Part A		duplicate
522	Schilter KF, Steiner JE, Demos W, Maheshwari M, Prokop JW, Worthey E, et al.	RNF213 variants in a child with PHACE syndrome and moyamoya vasculopathy	2017	American journal of medical genetics Part A		duplicate
523	Schilter KF, Steiner JE, Demos W, Maheshwari M, Prokop JW, Worthey E, et al.	RNF213 variants in a child with PHACE syndrome and moyamoya vasculopathy	2017	Am J Med Genet A		duplicate
524	Shin K, Ko YG, Jeong J, Kwon H	Skeletal muscle atrophy is induced by Fbxw7β via atrogene upregulation	2017	Cell Biology International	Excluded	Unrelated disease
525	Shinya Y, Miyawaki S, Imai H, Hongo H, Ono H, Takenobu A, et al.	Genetic Analysis of Ring Finger Protein 213 (RNF213) c.14576G>A in Intracranial Atherosclerosis of the Anterior and Posterior Circulations	2017	Journal of Stroke and Cerebrovascular Diseases	Included
526	Shinya Y, Miyawaki S, Imai H, Hongo H, Ono H, Takenobu A, et al.	Genetic Analysis of Ring Finger Protein 213 (RNF213) c.14576G>A in Intracranial Atherosclerosis of the Anterior and Posterior Circulations	2017	Journal of stroke and cerebrovascular diseases : the official journal of National Stroke Association		duplicate
527	Tashiro R, Fujimura M, Niizuma K, Endo H, Sakata H, Sato-Maeda M, et al.	De Novo Development of Moyamoya Disease in an Adult Female with a Genetic Variant of the RNF-213 Gene: Case Report	2017	Journal of Stroke and Cerebrovascular Diseases	Excluded	Case report
528	Tashiro R, Fujimura M, Niizuma K, Endo H, Sakata H, Sato-Maeda M, et al.	De Novo Development of Moyamoya Disease in an Adult Female with a Genetic Variant of the RNF-213 Gene: Case Report	2017	Journal Of Stroke & Cerebrovascular Diseases		duplicate
529	Tashiro R, Fujimura M, Niizuma K, Endo H, Sakata H, Sato-Maeda M, et al.	De Novo Development of Moyamoya Disease in an Adult Female with a Genetic Variant of the RNF-213 Gene: Case Report	2017	Journal of stroke and cerebrovascular diseases : the official journal of National Stroke Association		duplicate
530	Tournier-Lasserve E, Guey S, Kraemer M, Hervé D, Ludwig T, Kossorotoff M, et al.	Rare RNF213 variants located in the cterm region encompassing the ring domain are associated with moyamoya in caucasians	2017	European Stroke Journal	Excluded	Unrelated outcomes
531	van de Krogt J-A, Vanden Bempt M, Finalet Ferreiro J, Mentens N, Jacobs K, Pluys U, et al.	ALK-positive anaplastic large cell lymphoma with the variant RNF213-, ATIC- and TPM3-ALK fusions is characterized by copy number gain of the rearranged ALK gene	2017	Haematologica	Excluded	Unrelated outcomes
532	van der Krogt JA, Bempt MV, Ferreiro JF, Mentens N, Jacobs K, Pluys U, et al.	Anaplastic lymphoma kinase-positive anaplastic large cell lymphoma with the variant RNF213-, ATIC- and TPM3-ALK fusions is characterized by copy number gain of the rearranged ALK gene	2017	Haematologica		duplicate
533	Wetzel-Strong SE, Detter MR, Marchuk DA	The pathobiology of vascular malformations: insights from human and model organism genetics	2017	Journal Of Pathology	Excluded	Review
534	Xue S, Cheng W, Wang W, Song H, Feng WW, Ovbiagele B	Genetic variant RNF213 in non-MMD intracranial major artery stenosis/occlusion in Chinese Han population and HR-MRI findings	2017	Stroke	Included
535	Yan J, Liao X, Yao X	Research progress of relationship between the ring finger protein 213 gene and moyamoya disease	2017	Chinese Journal of Cerebrovascular Diseases	Excluded	Review
536	Zarski D, Nguyen T, Le Cam A, Montfort J, Dutto G, Vidal MO, et al.	Transcriptomic Profiling of Egg Quality in Sea Bass (Dicentrarchus labrax) Sheds Light on Genes Involved in Ubiquitination and Translation	2017	Mar Biotechnol (NY)	Excluded	Animal study
537	Żarski D, Nguyen T, Le Cam A, Montfort J, Dutto G, Vidal MO, et al.	Transcriptomic Profiling of Egg Quality in Sea Bass (Dicentrarchus labrax) Sheds Light on Genes Involved in Ubiquitination and Translation	2017	Marine biotechnology (New York, NY)		duplicate
538	Zarski D, Thaovi N, Le Cam A, Montfort J, Dutto G, Vidal MO, et al.	Transcriptomic Profiling of Egg Quality in Sea Bass (Dicentrarchus labrax) Sheds Light on Genes Involved in Ubiquitination and Translation	2017	Marine Biotechnology		duplicate
539	Zhang Q, Liu Y, Yu L, Duan R, Ma Y, Ge P, et al.	The Association of the RNF213 p.R4810K Polymorphism with Quasi-Moyamoya Disease and a Review of the Pertinent Literature	2017	World Neurosurgery	Excluded	Unrelated disease
540	Zhang Q, Liu Y, Yu L, Duan R, Ma Y, Ge P, et al.	The Association of the RNF213 p.R4810K Polymorphism with Quasi-Moyamoya Disease and a Review of the Pertinent Literature	2017	World Neurosurgery		duplicate
541	Zhang Q, Liu Y, Yu L, Duan R, Ma Y, Ge P, et al.	The Association of the RNF213 p.R4810K Polymorphism with Quasi-Moyamoya Disease and a Review of the Pertinent Literature	2017	World Neurosurg		duplicate
542	Zhang Q, Liu Y, Zhang D, Wang R, Zhang Y, Wang S, et al.	RNF213 as the major susceptibility gene for Chinese patients with moyamoya disease and its clinical relevance	2017	Journal of Neurosurgery	Included
543	Zhang Q, Liu Y, Zhang D, Wang R, Zhang Y, Wang S, et al.	RNF213 as the major susceptibility gene for Chinese patients with moyamoya disease and its clinical relevance	2017	Journal Of Neurosurgery		duplicate
544	Zhang Q, Liu Y, Zhang D, Wang R, Zhang Y, Wang S, et al.	RNF213 as the major susceptibility gene for Chinese patients with moyamoya disease and its clinical relevance	2017	J Neurosurg		duplicate
545	Zhang T, Guo C, Liao X, Xia J, Wang X, Deng J, et al.	Genetic analysis of RNF213 p.R4810K variant in non-moyamoya intracranial artery stenosis/occlusion disease in a Chinese population	2017	Environmental Health And Preventive Medicine	Included
546	蔡依妏, 裴建	中国偏头痛易感基因研究进展	2017	国际神经病学神经外科学杂志	Excluded	Unrelated disease
547	陈风华, 陈远兵, 曾鸣, 谭泽明, 黄军, 王君宇, et al.	47例烟雾病手术疗效分析	2017	中南大学学报(医学版)	Excluded	Unrelated outcomes
548	贡欣, 金哲, 鲁秋丹, 楼姣英	补肾活血方对子宫自然杀伤细胞与子宫间质细胞旁分泌基因表达谱的影响	2017	中国中西医结合杂志	Excluded	Unrelated disease
549	李彬	烟雾病认知功能障碍神经心理学改变的研究	2017	临床医药实践	Excluded	Review
550	盛文利	缺血性脑卒中亚型GWAS研究的困境和挑战	2017	微创医学	Excluded	Review
551	薛素芳, 成蔚阳, 樊春秋, 马青峰	环指蛋白213基因c.14576G＞A位点基因型与烟雾病表型相关性分析	2017	北京医学	Excluded	Unrelated outcomes
552	薛素芳, 成蔚阳, 樊春秋, 马青峰	环指蛋白213基因c.14576G>A位点基因型与烟雾病表型相关性分析	2017	北京医学		duplicate
553	严俊霞, 廖鑫, 姚星妹, 邓静	环指蛋白213基因与烟雾病关系的研究进展	2017	中国脑血管病杂志	Excluded	Review/Meta analysis
554	严俊霞, 廖鑫, 姚星妹, 邓静	环指蛋白213基因与烟雾病关系的研究进展	2017	中国脑血管病杂志		duplicate
555	杨如, 沈燕, 陈万平	烟雾病围手术期护理现状	2017	临床医学研究与实践	Excluded	Review
556	衣琳, 肖立, 陈燕, 殷于磊	间变性大细胞淋巴瘤临床病理特征分析	2017	诊断学理论与实践	Excluded	Unrelated disease
557	张丹, 刘翠梅, 徐志强, 冷翠花, 杨玲俐	抗甲状腺过氧化物酶抗体水平与缺血性卒中患者颅内大动脉狭窄发生和短期转归的关系	2017	现代生物医学进展	Excluded	Mechanism study
558	赵海燕, 刘娜, 樊东升	带状疱疹性脑膜脑炎7例临床分析	2017	北京医学	Excluded	Unrelated disease
559	赵君海, 傅东升, 陈璇, 阿里木·买买提	重复拇指畸形患者矫正术后继发偏斜畸形的原因及治疗措施	2017	安徽医学	Excluded	Unrelated disease
560	折潇, 邓艳春	基因检测在脑血管病精准医疗中的应用	2017	中国现代神经疾病杂志	Excluded	Review
561	陈宁宁, 王建平, 刘恒方, 张敏, 赵源征, 付晓杰, et al.	骨髓单个核细胞移植对大鼠脑梗死后影响的初步研究	2017	中华老年心脑血管病杂志	Excluded	Unrelated outcomes
562	陈怡霏, 段晓霞, 张官鹏, 彭钢, 谢燕斌, 陈平	体外循环术POCD患者血清GDNF、S100β和Aβ含量检测对病情评估的价值	2017	临床和实验医学杂志	Excluded	Unrelated outcomes
563	王振威, 艾笛, 李洪川, 于方, 姚琦	氨甲环酸不同使用方法对全膝关节置换围术期失血量的影响和安全性评价	2017	中国医药	Excluded	Unrelated outcomes
564	王志刚, 吕学海, 赵素斌, 赵阳, 冯丽娟, 李守霞	采用ROC曲线评价Logistic回归联合的指标 在早期类风湿关节炎中的诊断价值	2017	现代中西医结合杂志	Excluded	Unrelated outcomes
